# Supplementary material for: Negative health effects of dental X-rays: A systematic review
Source: PLoS One. 2025 May 29;20(5):e0323808. doi: 10.1371/journal.pone.0323808 (PMC12122044; doi:10.1371/journal.pone.0323808)
Supplement: S1 Table — (XLSX) [file pone.0323808.s002.xlsx]

## Sheet: Blad1
ID nr	Study/record	Included?	Reason for exclusion
1	Gibbs SJ, Pujol A, Chen TS, Malcolm AW, James AE. MONTE-CARLO COMPUTATION OF PATIENT RISK FROM DENTAL RADIOGRAPHY. INVESTIGATIVE RADIOLOGY. 1985;20(6):S23-S. doi:10.1097/00004424-198509000-00118	No	Not relevant according to PECO and inclusion/exclusion criteria
2	Hirschmann PN. Radiation risks in dentistry. Community Dental Health. 1989;6(2):99-101. https://ovidsp.ovid.com/ovidweb.cgi?T=JS&CSC=Y&NEWS=N&PAGE=fulltext&D=med3&AN=2758352 doi:	No	Not relevant according to PECO and inclusion/exclusion criteria
3	Lehrer S, Green S, Rosenzweig KE. Lack of Correlation between Benign Brain Tumors and Markers of Oral Health. New York State Dental Journal. 2015;81(3):41-3. https://ovidsp.ovid.com/ovidweb.cgi?T=JS&CSC=Y&NEWS=N&PAGE=fulltext&D=med12&AN=26094363 doi:	No	Not relevant according to PECO and inclusion/exclusion criteria
4	Potera C. Older dental X-rays linked to meningioma. American Journal of Nursing. 2012;112(7):18. https://ovidsp.ovid.com/ovidweb.cgi?T=JS&CSC=Y&NEWS=N&PAGE=fulltext&D=med9&AN=22739596 doi:10.1097/01.NAJ.0000415943.02290.ea	No	Not relevant according to PECO and inclusion/exclusion criteria
5	Sikorski PA. Risk from dental radiography. Ontario Dentist. 1994;71(1):13-6. https://ovidsp.ovid.com/ovidweb.cgi?T=JS&CSC=Y&NEWS=N&PAGE=fulltext&D=med3&AN=9468922 doi:	No	Not relevant according to PECO and inclusion/exclusion criteria
6	Valachovic RW, Lurie AG. Risk-benefit considerations in pedodontic radiology. 1. Tidsskrift for Tandlaeger. 1982;2(1):5-12, 5-8. https://ovidsp.ovid.com/ovidweb.cgi?T=JS&CSC=Y&NEWS=N&PAGE=fulltext&D=med2&AN=6957024 doi:	No	Not relevant according to PECO and inclusion/exclusion criteria
7	Williamson BD. Irradiation hazards and safety standards for patients in dental radiography. New Zealand Dental Journal. 1975;71(325):129-35. https://ovidsp.ovid.com/ovidweb.cgi?T=JS&CSC=Y&NEWS=N&PAGE=fulltext&D=med1&AN=1059034 doi:	No	Not relevant according to PECO and inclusion/exclusion criteria
8	Fonzar F. Are dental x-rays associated with an increased risk of meningioma? European Journal of Oral Implantology. 2012;5(2):107; discussion 8. https://ovidsp.ovid.com/ovidweb.cgi?T=JS&CSC=Y&NEWS=N&PAGE=fulltext&D=med9&AN=22866287 doi:	No	Not relevant according to PECO and inclusion/exclusion criteria
9	Wall BF, Kendall GM. Collective doses and risks from dental radiology in Great Britain. British Journal of Radiology. 1983;56(668):511-6. https://ovidsp.ovid.com/ovidweb.cgi?T=JS&CSC=Y&NEWS=N&PAGE=fulltext&D=med2&AN=6871602 doi:	No	Not relevant according to PECO and inclusion/exclusion criteria
10	Wu TH, Lin WC, Chen WK, Chang YC, Hwang JJ. Predicting cancer risks from dental computed tomography. Journal of Dental Research. 2015;94(1):27-35. https://ovidsp.ovid.com/ovidweb.cgi?T=JS&CSC=Y&NEWS=N&PAGE=fulltext&D=med12&AN=25359782 doi:10.1177/0022034514554226	No	Not relevant according to PECO and inclusion/exclusion criteria
11	Carter LC, Haller AD, Calamel AD, Pfaffenbach AC. Zygomatic air cell defect (ZACD). Prevalence and characteristics in a dental clinic outpatient population. Dento-Maxillo-Facial Radiology. 1999;28(2):116-22. https://ovidsp.ovid.com/ovidweb.cgi?T=JS&CSC=Y&NEWS=N&PAGE=fulltext&D=med4&AN=10522201 doi:	No	Not relevant according to PECO and inclusion/exclusion criteria
12	Rodriguez AE, Monzavi M, Yokoyama CL, Nowzari H. Zirconia dental implants: A clinical and radiographic evaluation. Journal of Esthetic & Restorative Dentistry: Official Publication of the American Academy of Esthetic Dentistry. 2018;30(6):538-44. https://ovidsp.ovid.com/ovidweb.cgi?T=JS&CSC=Y&NEWS=N&PAGE=fulltext&D=med15&AN=30253041 doi:10.1111/jerd.12414	No	Not relevant according to PECO and inclusion/exclusion criteria
13	Rojel U, Lopez I, de la Fuente C, Gomez E, Enriquez A, Maldonado S. Zero-fluoroscopy approach for ablation in Wolf -Parkinson – White syndrome during pregnancy. Heart, Vessels and Transplantation. 2022;6(2). https://www.embase.com/search/results?subaction=viewrecord&id=L2018898819&from=exporthttp://dx.doi.org/10.24969/hvt.2022.316 doi:10.24969/hvt.2022.316	No	Not relevant according to PECO and inclusion/exclusion criteria
14	Thomas S, Nair P, Kumar A, Hegde K, Singh V. A young boy with a maxillary swelling and closed rhinolalia. BMJ Case Reports. 2011. https://www.embase.com/search/results?subaction=viewrecord&id=L361669980&from=exporthttp://dx.doi.org/10.1136/bcr.08.2010.3234 doi:10.1136/bcr.08.2010.3234	No	Not relevant according to PECO and inclusion/exclusion criteria
15	Tyndall DA, Matteson SR. The zygomatic air cell defect (ZACD) on panoramic radiographs. Oral Surgery Oral Medicine and Oral Pathology. 1987;64(3):373-6. https://www.embase.com/search/results?subaction=viewrecord&id=L17148029&from=export doi:	No	Not relevant according to PECO and inclusion/exclusion criteria
16	Zuercher AN, Molinero-Mourelle P, Schimmel M, Katsoulis J. Zirconia bars for mandibular implant overdentures: A 1-year clinical and radiographic pilot study. International Journal Of Oral Implantology. 2022;15(3):253-63. https://ovidsp.ovid.com/ovidweb.cgi?T=JS&CSC=Y&NEWS=N&PAGE=fulltext&D=medl&AN=36082659 doi:	No	Not relevant according to PECO and inclusion/exclusion criteria
17	Abramovitch K, Thomas LP. X-radiation: potential risks and dose-reduction mechanisms. Compendium. 1993;14(5):642-8; quiz 8. https://ovidsp.ovid.com/ovidweb.cgi?T=JS&CSC=Y&NEWS=N&PAGE=fulltext&D=med3&AN=8358756 doi:	No	Not relevant according to PECO and inclusion/exclusion criteria
18	Anderson DM. X-ray exposure. Australian dental journal. 1988;33(4):335. https://www.embase.com/search/results?subaction=viewrecord&id=L19456224&from=export doi:	No	Not relevant according to PECO and inclusion/exclusion criteria
19	Anonymous. X-ray: vital but dangerous. Dental Student. 1977;55(8):57-60. https://ovidsp.ovid.com/ovidweb.cgi?T=JS&CSC=Y&NEWS=N&PAGE=fulltext&D=med1&AN=280487 doi:	No	Not relevant according to PECO and inclusion/exclusion criteria
20	Anonymous. X rays...x rays...x rays... They can be used safely. Journal (Canadian Dental Association). 1979;45(8):388-9, 92-3. https://ovidsp.ovid.com/ovidweb.cgi?T=JS&CSC=Y&NEWS=N&PAGE=fulltext&D=med1&AN=395994 doi:	No	Not relevant according to PECO and inclusion/exclusion criteria
21	de Souza Guerra C, Fernanda Gerlach R, Graciele Villela Pinto N, Coutinho Cardoso S, Moreira S, Pereira de Almeida A, et al. X-ray fluorescence with synchrotron radiation to elemental analysis of lead and calcium content of primary teeth. Applied Radiation and Isotopes. 2010;68(1):71-5. https://www.embase.com/search/results?subaction=viewrecord&id=L50635048&from=exporthttp://dx.doi.org/10.1016/j.…	No	Not relevant according to PECO and inclusion/exclusion criteria
22	Frederiksen NL. X rays: what is the risk? Texas Dental Journal. 1995;112(2):68-72. https://ovidsp.ovid.com/ovidweb.cgi?T=JS&CSC=Y&NEWS=N&PAGE=fulltext&D=med3&AN=8633308 doi:	No	Not relevant according to PECO and inclusion/exclusion criteria
23	Gratt BM. Xeroradiography of dental structures. III. Pilot clinical studies. Oral Surgery, Oral Medicine, Oral Pathology. 1979;48(3):276-80. https://ovidsp.ovid.com/ovidweb.cgi?T=JS&CSC=Y&NEWS=N&PAGE=fulltext&D=med1&AN=289933 doi:	No	Not relevant according to PECO and inclusion/exclusion criteria
24	Gratt BM, Sickles EA, Parks CP. Xeroradiography of dental structures. I. Preliminary investigations. Oral Surgery, Oral Medicine, Oral Pathology. 1977;44(1):148-52. https://ovidsp.ovid.com/ovidweb.cgi?T=JS&CSC=Y&NEWS=N&PAGE=fulltext&D=med1&AN=267873 doi:	No	Not relevant according to PECO and inclusion/exclusion criteria
25	Howard BB. X-ray article shows press liaison need. Texas Dental Journal. 1968;86(3):21-2. https://ovidsp.ovid.com/ovidweb.cgi?T=JS&CSC=Y&NEWS=N&PAGE=fulltext&D=med1&AN=5240337 doi:	No	Not relevant according to PECO and inclusion/exclusion criteria
26	Jervoe P. X-ray diffraction investigation on the effect of experimental and in situ radiation on mature human teeth. A preliminary report. Acta Odontologica Scandinavica. 1970;28(5):623-31. https://ovidsp.ovid.com/ovidweb.cgi?T=JS&CSC=Y&NEWS=N&PAGE=fulltext&D=med1&AN=5275809 doi:	No	Not relevant according to PECO and inclusion/exclusion criteria
27	Jud C, Sharma Y, Gunther B, Weitz J, Pfeiffer F, Pfeiffer D. X-ray dark-field tomography reveals tooth cracks. Scientific Reports. 2021;11(1):14017. https://ovidsp.ovid.com/ovidweb.cgi?T=JS&CSC=Y&NEWS=N&PAGE=fulltext&D=med19&AN=34234228 doi:10.1038/s41598-021-93393-4	No	Not relevant according to PECO and inclusion/exclusion criteria
28	Kuramoto T, Takarabe S, Shiotsuki K, Shibayama Y, Hamasaki H, Akamine H, et al. X-ray dose reduction using additional copper filtration for dental cone beam CT. Physica Medica. 2021;81:302-7. https://www.embase.com/search/results?subaction=viewrecord&id=L2010427823&from=exporthttp://dx.doi.org/10.1016/j.ejmp.2020.11.022 doi:10.1016/j.ejmp.2020.11.022	No	Not relevant according to PECO and inclusion/exclusion criteria
29	Lopez J, Jr. Xeroradiography in dentistry. Journal of the American Dental Association. 1976;92(1):106-10. https://ovidsp.ovid.com/ovidweb.cgi?T=JS&CSC=Y&NEWS=N&PAGE=fulltext&D=med1&AN=1060671 doi:	No	Not relevant according to PECO and inclusion/exclusion criteria
30	McKlveen JW. X-ray exposures to dental patients. Health Physics. 1980;39(2):211-7. https://www.embase.com/search/results?subaction=viewrecord&id=L10052265&from=export doi:	No	Not relevant according to PECO and inclusion/exclusion criteria
31	Monteith B. X-rays and the green factor: balancing efficacy and risk. New Zealand Dental Journal. 1999;95(419):21-2. https://ovidsp.ovid.com/ovidweb.cgi?T=JS&CSC=Y&NEWS=N&PAGE=fulltext&D=med4&AN=10208081 doi:	No	Not relevant according to PECO and inclusion/exclusion criteria
32	Sholom S, O'Brien M, Bakhanova E, Chumak V, Desrosiers M, Bouville A. X-ray and gamma-ray absorbed dose profiles in teeth: An EPR and modeling study. RADIATION MEASUREMENTS. 2007;42(6):1196-200. doi:10.1016/j.radmeas.2007.05.037	No	Not relevant according to PECO and inclusion/exclusion criteria
33	Talbot T. X-ray taking and other pregnancy concerns. Journal of Michigan Dental Association. 2007;89(5):18. https://ovidsp.ovid.com/ovidweb.cgi?T=JS&CSC=Y&NEWS=N&PAGE=fulltext&D=med6&AN=17564333 doi:	No	Not relevant according to PECO and inclusion/exclusion criteria
34	Thunthy KH. X-rays: answers to the most frequently asked questions. Dental Assistant. 1985;54(4):14-5. https://ovidsp.ovid.com/ovidweb.cgi?T=JS&CSC=Y&NEWS=N&PAGE=fulltext&D=med2&AN=3861346 doi:	No	Not relevant according to PECO and inclusion/exclusion criteria
35	Villforth JC. The X Raying of America. FDA Consumer. 1979;13(10):13-7. https://ovidsp.ovid.com/ovidweb.cgi?T=JS&CSC=Y&NEWS=N&PAGE=fulltext&D=med2&AN=10309106 doi:	No	Not relevant according to PECO and inclusion/exclusion criteria
36	Zach GA. X-ray diffraction and calcium-phosphorous analysis of irradiated human teeth. Journal of Dental Research. 1976;55(5):907-9. https://ovidsp.ovid.com/ovidweb.cgi?T=JS&CSC=Y&NEWS=N&PAGE=fulltext&D=med1&AN=1067306 doi:	No	Not relevant according to PECO and inclusion/exclusion criteria
37	Al-Sukhun J, Helenius M, Lindqvist C, Thoren H. WITHDRAWN: Use of platelet rich plasma (PRP) in the reconstruction of mandibular bony defects: Clinical and radiographic follow-up. British Journal of Oral & Maxillofacial Surgery. 2007;6:06. https://ovidsp.ovid.com/ovidweb.cgi?T=JS&CSC=Y&NEWS=N&PAGE=fulltext&D=medp&AN=17210211 doi:	No	Not relevant according to PECO and inclusion/exclusion criteria
38	Bahanan L, Tehsin A, Mousa R, Albadi M, Barayan M, Khan E, et al. Women's awareness regarding the use of dental imaging during pregnancy. BMC Oral Health. 2021;21(1):357. https://ovidsp.ovid.com/ovidweb.cgi?T=JS&CSC=Y&NEWS=N&PAGE=fulltext&D=med19&AN=34284764 doi:10.1186/s12903-021-01726-6	No	Not relevant according to PECO and inclusion/exclusion criteria
39	Campbell JA. Where does dentistry stand on radiation? CDA Journal. 1986;14(9):17-20. https://ovidsp.ovid.com/ovidweb.cgi?T=JS&CSC=Y&NEWS=N&PAGE=fulltext&D=med2&AN=3464357 doi:	No	Not relevant according to PECO and inclusion/exclusion criteria
40	Cho BH, Shin DH, Jung YH, Park HR. Widely disseminated sporadic Burkitt lymphoma initially presented as oral manifestations in a 6-year-old boy. Journal of Oral Biology & Craniofacial Research. 2018;8(2):140-2. https://ovidsp.ovid.com/ovidweb.cgi?T=JS&CSC=Y&NEWS=N&PAGE=fulltext&D=pmnm4&AN=29892537 doi:10.1016/j.jobcr.2018.02.001	No	Not relevant according to PECO and inclusion/exclusion criteria
41	Christell H, Gullberg J, Nilsson K, Heidari Olofsson S, Lindh C, Davidson T. Willingness to pay for osteoporosis risk assessment in primary dental care. Health Economics Review. 2019;9(1):14. https://ovidsp.ovid.com/ovidweb.cgi?T=JS&CSC=Y&NEWS=N&PAGE=fulltext&D=pmnm4&AN=31127454 doi:10.1186/s13561-019-0232-z	No	Not relevant according to PECO and inclusion/exclusion criteria
42	Derakhshan P, Kiany F. The wiedemann-rautenstrauch or neonatal progeroid syndrome: Report of a patient with gingival hyperplasia and severe anterior open bite. Shiraz E Medical Journal. 2021;22(1):1-6. https://www.embase.com/search/results?subaction=viewrecord&id=L2005849792&from=exporthttp://dx.doi.org/10.5812/SEMJ.99772 doi:10.5812/SEMJ.99772	No	Not relevant according to PECO and inclusion/exclusion criteria
43	Fritz U. What's the new on the dental scene? Browsing through the dental literature. Journal of Orofacial Orthopedics. 2004;65(5):357-62. https://www.embase.com/search/results?subaction=viewrecord&id=L39317592&from=export doi:	No	Not relevant according to PECO and inclusion/exclusion criteria
44	Gaeta-Araujo H, Ferreira Leite A, de Faria Vasconcelos K, Coropciuc R, Politis C, Jacobs R, et al. Why do some extraction sites develop medication-related osteonecrosis of the jaw and others do not? A within-patient study assessing radiographic predictors. International Journal Of Oral Implantology. 2021;14(1):87-98. https://ovidsp.ovid.com/ovidweb.cgi?T=JS&CSC=Y&NEWS=N&PAGE=fulltext&D=med19&AN=3…	No	Not relevant according to PECO and inclusion/exclusion criteria
45	Gardner DG, Mills DM. The widened periodontal ligament of osteosarcoma of the jaws. Oral Surgery Oral Medicine and Oral Pathology. 1976;41(5):652-6. https://www.embase.com/search/results?subaction=viewrecord&id=L7081764&from=exporthttp://dx.doi.org/10.1016/0030-4220(76)90319-4 doi:10.1016/0030-4220(76)90319-4	No	Not relevant according to PECO and inclusion/exclusion criteria
46	Grejtakova D, Gabrikova-Dojcakova D, Boronova I, Kyjovska L, Hubcejova J, Fecenkova M, et al. WNT10A variants in relation to nonsyndromic hypodontia in eastern Slovak population. Journal of Genetics. 2018;97(5):1169-77. https://ovidsp.ovid.com/ovidweb.cgi?T=JS&CSC=Y&NEWS=N&PAGE=fulltext&D=med15&AN=30555066 doi:	No	Not relevant according to PECO and inclusion/exclusion criteria
47	Kim JW, Cha IH, Kim SJ, Kim MR. Which risk factors are associated with neurosensory deficits of inferior alveolar nerve after mandibular third molar extraction? Journal of Oral & Maxillofacial Surgery. 2012;70(11):2508-14. https://ovidsp.ovid.com/ovidweb.cgi?T=JS&CSC=Y&NEWS=N&PAGE=fulltext&D=med9&AN=22901857 doi:10.1016/j.joms.2012.06.004	No	Not relevant according to PECO and inclusion/exclusion criteria
48	Maringonda Vicente KG, Ito FA, de Lima HG, Tanaka EE, Takahashi R, Takahama A. Widespread Sporadic Type Burkitt Lymphoma Presenting as Dental Mobility and Premature Eruption of Permanent Teeth in a Child. Journal of Dentistry for Children (Chicago, Ill). 2020;87(1):53-7. https://ovidsp.ovid.com/ovidweb.cgi?T=JS&CSC=Y&NEWS=N&PAGE=fulltext&D=med17&AN=32151312 doi:	No	Not relevant according to PECO and inclusion/exclusion criteria
49	Morais-Faria K, Neves-Silva R, Lopes MA, Ribeiro AC, de Castro G, Jr., da Conceicao-Vasconcelos KG, et al. The wolf in sheep's clothing: Microtomographic aspects of clinically incipient radiation-related caries. Medicina Oral, Patologia Oral y Cirugia Bucal. 2016;21(3):e299-304. https://ovidsp.ovid.com/ovidweb.cgi?T=JS&CSC=Y&NEWS=N&PAGE=fulltext&D=med13&AN=26946198 doi:	No	Not relevant according to PECO and inclusion/exclusion criteria
50	Mould RF. William James Morton (1845-1920). Author of America's first X-ray textbook. Nowotwory. 2018;68(3):161-6. https://www.embase.com/search/results?subaction=viewrecord&id=L625355711&from=exporthttp://dx.doi.org/10.5603/NJO.2018.0026 doi:10.5603/NJO.2018.0026	No	Not relevant according to PECO and inclusion/exclusion criteria
51	Niemiec B, Gawor J, Nemec A, Clarke D, McLeod K, Tutt C, et al. World Small Animal Veterinary Association Global Dental Guidelines. JOURNAL OF SMALL ANIMAL PRACTICE. 2020;61(7):E36-E161. doi:	No	Not relevant according to PECO and inclusion/exclusion criteria
52	Puri A. What lies beneath. British Dental Journal. 2011;211(10):445. https://ovidsp.ovid.com/ovidweb.cgi?T=JS&CSC=Y&NEWS=N&PAGE=fulltext&D=med8&AN=22116215 doi:10.1038/sj.bdj.2011.968	No	Not relevant according to PECO and inclusion/exclusion criteria
53	Richards W. What should we be doing for children in our general practices? Evidence-Based Dentistry. 2020;21(3):100-1. https://ovidsp.ovid.com/ovidweb.cgi?T=JS&CSC=Y&NEWS=N&PAGE=fulltext&D=med18&AN=32978541 doi:10.1038/s41432-020-0121-7	No	Not relevant according to PECO and inclusion/exclusion criteria
54	Romano FL, Consolaro A. Why are mini-implants lost: the value of the implantation technique! Dental Press Journal of Orthodontics. 2015;20(1):23-9. https://ovidsp.ovid.com/ovidweb.cgi?T=JS&CSC=Y&NEWS=N&PAGE=fulltext&D=med12&AN=25741821 doi:10.1590/2176-9451.20.1.023-029.oin	No	Not relevant according to PECO and inclusion/exclusion criteria
55	Segalla DB, Villarinho EA, Correia ARM, Vigo A, Shinkai RSA. A within-subject comparison of short implants in the posterior region: retrospective study of up to 10 years. JOURNAL OF ADVANCED PROSTHODONTICS. 2021;13(3):172-9. doi:10.4047/jap.2021.13.3.172	No	Not relevant according to PECO and inclusion/exclusion criteria
56	Ship JA, Atkinson JC. Wiskott-Aldrich syndrome, renal failure, and osteosclerosis. Oral Surgery Oral Medicine and Oral Pathology. 1993;75(4):534. https://www.embase.com/search/results?subaction=viewrecord&id=L23123613&from=export doi:	No	Not relevant according to PECO and inclusion/exclusion criteria
57	Siozopoulou V, Vanhoenacker FM. World Health Organization Classification of Odontogenic Tumors and Imaging Approach of Jaw Lesions. Seminars in Musculoskeletal Radiology. 2020;24(5):535-48. https://ovidsp.ovid.com/ovidweb.cgi?T=JS&CSC=Y&NEWS=N&PAGE=fulltext&D=med18&AN=33036041 doi:10.1055/s-0040-1710357	No	Not relevant according to PECO and inclusion/exclusion criteria
58	Baghizadeh Fini M. What dentists need to know about COVID-19. Oral Oncology. 2020;105. https://www.embase.com/search/results?subaction=viewrecord&id=L2005751580&from=exporthttp://dx.doi.org/10.1016/j.oraloncology.2020.104741 doi:10.1016/j.oraloncology.2020.104741	No	Not relevant according to PECO and inclusion/exclusion criteria
59	Chee HK. Wegener's Granulomatosis: Strawberry gums of the oral cavity. Proceedings of Singapore Healthcare. 2012;21(1):81-7. https://www.embase.com/search/results?subaction=viewrecord&id=L370119571&from=exporthttp://dx.doi.org/10.1177/201010581202100114 doi:10.1177/201010581202100114	No	Not relevant according to PECO and inclusion/exclusion criteria
60	Hujoel PP, Aps JK, Bollen AM. What are the cancer risks from dental computed tomography? Journal of Dental Research. 2015;94(1):7-9. https://ovidsp.ovid.com/ovidweb.cgi?T=JS&CSC=Y&NEWS=N&PAGE=fulltext&D=med12&AN=25359781 doi:10.1177/0022034514554227	No	Not relevant according to PECO and inclusion/exclusion criteria
61	Khodayari Namin A, Mirbeigi S, Ensani F. What is your diagnosis? Iranian Journal of Radiology. 2012;9(2):77-9. https://www.embase.com/search/results?subaction=viewrecord&id=L365451564&from=exporthttp://dx.doi.org/10.5812/iranjradiol.7695 doi:10.5812/iranjradiol.7695	No	Not relevant according to PECO and inclusion/exclusion criteria
62	Lee KP. What is a safe level of radiation? Australian Orthodontic Journal. 2014;30(1):89-90. https://ovidsp.ovid.com/ovidweb.cgi?T=JS&CSC=Y&NEWS=N&PAGE=fulltext&D=med11&AN=24968651 doi:	No	Not relevant according to PECO and inclusion/exclusion criteria
63	Mills T, Winter D, Keith S, Fletcher D. WE-E-211-01: Medical Physics in Federal and State Governments. Medical Physics. 2012;39(6):3955. https://ovidsp.ovid.com/ovidweb.cgi?T=JS&CSC=Y&NEWS=N&PAGE=fulltext&D=pmnm2&AN=28520015 doi:10.1118/1.4736140	No	Not relevant according to PECO and inclusion/exclusion criteria
64	Misra SR, Maragathavalli G. Wegener’s granulomatosis presenting as a diffuse palatal swelling, a rare presentation: Case report. Indian Journal of Public Health Research and Development. 2019;10(11):1111-5. https://www.embase.com/search/results?subaction=viewrecord&id=L2004085697&from=exporthttp://dx.doi.org/10.5958/0976-5506.2019.03658.1 doi:10.5958/0976-5506.2019.03658.1	No	Not relevant according to PECO and inclusion/exclusion criteria
65	Monaco G, De Santis G, Pulpito G, Gatto MRA, Vignudelli E, Marchetti C. What Are the Types and Frequencies of Complications Associated With Mandibular Third Molar Coronectomy? A Follow-Up Study. Journal of Oral and Maxillofacial Surgery. 2015;73(7):1246-53. https://www.embase.com/search/results?subaction=viewrecord&id=L603974304&from=exporthttp://dx.doi.org/10.1016/j.joms.2015.01.016 doi:10.1016/…	No	Not relevant according to PECO and inclusion/exclusion criteria
66	Nelson C, Barger A, Roady P. What is your diagnosis? Dermal mass over the ribs with metastasis to lymph nodes in a dog. Veterinary Clinical Pathology. 2018;47(4):679-81. https://www.embase.com/search/results?subaction=viewrecord&id=L624755239&from=exporthttp://dx.doi.org/10.1111/vcp.12669 doi:10.1111/vcp.12669	No	Not relevant according to PECO and inclusion/exclusion criteria
67	O'Brien RC. What is safe x-radiation? Columbus Dental Society Bulletin. 1968;26(2):5 passim. https://ovidsp.ovid.com/ovidweb.cgi?T=JS&CSC=Y&NEWS=N&PAGE=fulltext&D=med1&AN=5240148 doi:	No	Not relevant according to PECO and inclusion/exclusion criteria
68	Razaq S, Kessler HP. What is your differential diagnosis? Metastatic renal cell carcinoma. Texas Dental Journal. 2009;126(1):30-1, 118-9. https://ovidsp.ovid.com/ovidweb.cgi?T=JS&CSC=Y&NEWS=N&PAGE=fulltext&D=med7&AN=19260411 doi:	No	Not relevant according to PECO and inclusion/exclusion criteria
69	Schott TR, Correll RW, Wescott WB. Well-defined radiolucent area involving the anterior maxilla. Journal of the American Dental Association. 1985;110(1):86-8. https://ovidsp.ovid.com/ovidweb.cgi?T=JS&CSC=Y&NEWS=N&PAGE=fulltext&D=med2&AN=3855924 doi:	No	Not relevant according to PECO and inclusion/exclusion criteria
70	Shah SV, Girhe VJ, Akole RA, Deshmukh A. Well differentiated nonmetastasizing fibrosarcoma (aggressive fibromatosis) of mandible: a rare case report and a literature review. Oral Surgery, Oral Medicine, Oral Pathology and Oral Radiology. 2013;116(2):e98-102. https://ovidsp.ovid.com/ovidweb.cgi?T=JS&CSC=Y&NEWS=N&PAGE=fulltext&D=med10&AN=22863606 doi:10.1016/j.oooo.2011.12.015	No	Not relevant according to PECO and inclusion/exclusion criteria
71	Smits AK, Paladine HL, Judkins DZ. What are the risks to the fetus associated with diagnostic radiation exposure during pregnancy? Journal of Family Practice. 2006;55(5):441-2+4. https://www.embase.com/search/results?subaction=viewrecord&id=L43742937&from=export doi:	No	Not relevant according to PECO and inclusion/exclusion criteria
72	Tabrizi R, Farahani Z, Barouj MD, Kheirkhahi M, Jafari M, Sadeghi HM. What Is a Safe Distance for Preservation of the Inferior Alveolar Nerve in Lower Gingival Squamous Cell Carcinoma? A Radiographic and Histopathological Study. Journal of Craniofacial Surgery. 2019;30(4):e327-e30. https://ovidsp.ovid.com/ovidweb.cgi?T=JS&CSC=Y&NEWS=N&PAGE=fulltext&D=med16&AN=31166277 doi:10.1097/SCS.000000000000…	No	Not relevant according to PECO and inclusion/exclusion criteria
73	Tassoker M. What Are the Risk Factors for External Root Resorption of Second Molars Associated With Impacted Third Molars? A Cone-Beam Computed Tomography Study. Journal of Oral & Maxillofacial Surgery. 2019;77(1):11-7. https://ovidsp.ovid.com/ovidweb.cgi?T=JS&CSC=Y&NEWS=N&PAGE=fulltext&D=med16&AN=30265857 doi:10.1016/j.joms.2018.08.023	No	Not relevant according to PECO and inclusion/exclusion criteria
74	Tassoker M. What are the risk factors for maxillary sinus pathologies? A CBCT study. ORAL RADIOLOGY. 2020;36(1):80-4. doi:10.1007/s11282-019-00382-5	No	Not relevant according to PECO and inclusion/exclusion criteria
75	Wentworth RB. What ethical responsibilities do I have with regard to radiographs for my patients? Journal of the American Dental Association. 2010;141(6):718-20. https://ovidsp.ovid.com/ovidweb.cgi?T=JS&CSC=Y&NEWS=N&PAGE=fulltext&D=med8&AN=20516106 doi:	No	Not relevant according to PECO and inclusion/exclusion criteria
76	Woolhiser G. Well-defined unilocular radiolucency. Journal of Michigan Dental Association. 2002;84(8):34-6. https://ovidsp.ovid.com/ovidweb.cgi?T=JS&CSC=Y&NEWS=N&PAGE=fulltext&D=med4&AN=12192914 doi:	No	Not relevant according to PECO and inclusion/exclusion criteria
77	ÜNsal G, Orhan K. What do we expect to visualize on the radiographs of mronj patients? Journal of Experimental and Clinical Medicine (Turkey). 2021;38:98-103. https://www.embase.com/search/results?subaction=viewrecord&id=L2012136149&from=exporthttp://dx.doi.org/10.52142/OMUJECM.38.SI.DENT.4 doi:10.52142/OMUJECM.38.SI.DENT.4	No	Not relevant according to PECO and inclusion/exclusion criteria
78	Barrios BCA, Arenas-Sordo MDLL. Von Recklinghausen disease. Medicina Oral, Patologia Oral y Cirugia Bucal. 2007;12(4):286. https://www.embase.com/search/results?subaction=viewrecord&id=L47195503&from=export doi:	No	Not relevant according to PECO and inclusion/exclusion criteria
79	Bruschi E, De Angelis P, Papetti L, Rella E, Gasparini G, D'Addona A, et al. Volumetric Evaluations of Full-Arch Implant Supported Restorations and Their Role on Patients' Quality of Life: A Mixed-Model Analysis. BioMed Research International. 2022;2022. https://www.embase.com/search/results?subaction=viewrecord&id=L2019922792&from=exporthttp://dx.doi.org/10.1155/2022/3640435 doi:10.1155/2022/364…	No	Not relevant according to PECO and inclusion/exclusion criteria
80	Cavarra F, Tricarico G, Tepedino M, Alhadethi H, Brucoli M, Boffano P, et al. Voluminous maxillary radicular cysts removal under local anesthesia. Minerva Stomatologica. 2019;68(4):213-6. https://www.embase.com/search/results?subaction=viewrecord&id=L2002798070&from=exporthttp://dx.doi.org/10.23736/S0026-4970.19.04239-0 doi:10.23736/S0026-4970.19.04239-0	No	Not relevant according to PECO and inclusion/exclusion criteria
81	Cuéllar CN, Rial MT, Antúnez-Conde R, Caicoya SO, Cuéllar IN, de Frutos GA, et al. Virtual surgical planning, stereolitographic models and cad/cam titanium mesh for three-dimensional reconstruction of fibula flap with iliac crest graft and dental implants. Journal of Clinical Medicine. 2021;10(9). https://www.embase.com/search/results?subaction=viewrecord&id=L2007056691&from=exporthttp://dx.doi.o…	No	Not relevant according to PECO and inclusion/exclusion criteria
82	Gomi T. Volume reconstruction of cone-beam geometry. Recent Patents on Medical Imaging. 2009;1(1):1-12. https://www.embase.com/search/results?subaction=viewrecord&id=L362082322&from=exporthttp://dx.doi.org/10.2174/1877613200901010001 doi:10.2174/1877613200901010001	No	Not relevant according to PECO and inclusion/exclusion criteria
83	Hansen EK, Asmussen E. Visible-light curing units: correlation between depth of cure and distance between exit window and resin surface. Acta odontologica Scandinavica. 1997;55(3):162-6. https://www.embase.com/search/results?subaction=viewrecord&id=L127286376&from=export doi:	No	Not relevant according to PECO and inclusion/exclusion criteria
84	Hung KF, Hui LL, Yeung AWK, Wu YQ, Hsung RTC, Bornstein MM. Volumetric analysis of mucous retention cysts in the maxillary sinus: A retrospective study using cone-beam computed tomography. IMAGING SCIENCE IN DENTISTRY. 2021;51(2):117-27. doi:10.5624/isd.20200267	No	Not relevant according to PECO and inclusion/exclusion criteria
85	Husain AAH, Solomons M, Stadlinger B, Pejicic R, Winklhofer S, Piccirelli M, et al. Visualization of the Inferior Alveolar Nerve and Lingual Nerve Using MRI in Oral and Maxillofacial Surgery: A Systematic Review. DIAGNOSTICS. 2021;11(9). doi:10.3390/diagnostics11091657	No	Not relevant according to PECO and inclusion/exclusion criteria
86	Inagaki K, Krall EA, Fleet JC, Garcia RI. Vitamin D receptor alleles, periodontal disease progression, and tooth loss in the VA Dental Longitudinal Study. Journal of Periodontology. 2003;74(2):161-7. https://www.embase.com/search/results?subaction=viewrecord&id=L36322269&from=exporthttp://dx.doi.org/10.1902/jop.2003.74.2.161 doi:10.1902/jop.2003.74.2.161	No	Not relevant according to PECO and inclusion/exclusion criteria
87	Kamrun N, Tetsumura A, Nomura Y, Yamaguchi S, Baba O, Nakamura S, et al. Visualization of the superior and inferior borders of the mandibular canal: a comparative study using digital panoramic radiographs and cross-sectional computed tomography images. Oral Surgery, Oral Medicine, Oral Pathology and Oral Radiology. 2013;115(4):550-7. https://ovidsp.ovid.com/ovidweb.cgi?T=JS&CSC=Y&NEWS=N&PAGE=full…	No	Not relevant according to PECO and inclusion/exclusion criteria
88	Kawai M, Nagao T, Katsumata A. Visibility of vascular vessels on anterior wall of maxillary sinus in 3D reconstructed dental CBCT images. JOURNAL OF ORAL AND MAXILLOFACIAL SURGERY MEDICINE AND PATHOLOGY. 2022;34(6):719-23. doi:10.1016/j.ajoms.2022.06.006	No	Not relevant according to PECO and inclusion/exclusion criteria
89	Lee K, Taguchi A, Ishii K, Suei Y, Fujita M, Nakamoto T, et al. Visual assessment of the mandibular cortex on panoramic radiographs to identify postmenopausal women with low bone mineral densities. ORAL SURGERY ORAL MEDICINE ORAL PATHOLOGY ORAL RADIOLOGY AND ENDODONTICS. 2005;100(2):226-31. doi:10.1016/j.tripleo.2004.11.052	No	Not relevant according to PECO and inclusion/exclusion criteria
90	Liu W, Shao JH, Li SF, Al-Balaa M, Xia LL, Li HY, et al. Volumetric cone-beam computed tomography evaluation and risk factor analysis of external apical root resorption with clear aligner therapy. ANGLE ORTHODONTIST. 2021;91(5):597-603. doi:10.2319/111820-943.1	No	Not relevant according to PECO and inclusion/exclusion criteria
91	Lizio G, Sterrantino AF, Ragazzini S, Marchetti C. Volume reduction of cystic lesions after surgical decompression: a computerised three-dimensional computed tomographic evaluation. Clinical Oral Investigations. 2013;17(7):1701-8. https://ovidsp.ovid.com/ovidweb.cgi?T=JS&CSC=Y&NEWS=N&PAGE=fulltext&D=med10&AN=23099727 doi:10.1007/s00784-012-0869-z	No	Not relevant according to PECO and inclusion/exclusion criteria
92	Macey R, Walsh T, Riley P, Glenny AM, Worthington HV, O'Malley L, et al. Visual or visual-tactile examination to detect and inform the diagnosis of enamel caries. COCHRANE DATABASE OF SYSTEMATIC REVIEWS. 2021(6). doi:10.1002/14651858.CD014546	No	Not relevant according to PECO and inclusion/exclusion criteria
93	Manhaes-Caldas D, Oliveira ML, Groppo FC, Haiter-Neto F. Volumetric assessment of the dental crown for sex estimation by means of cone-beam computed tomography. Forensic Science International. 2019;303:109920. https://ovidsp.ovid.com/ovidweb.cgi?T=JS&CSC=Y&NEWS=N&PAGE=fulltext&D=med16&AN=31442711 doi:10.1016/j.forsciint.2019.109920	No	Not relevant according to PECO and inclusion/exclusion criteria
94	Politis C, Ramirez XB, Sun Y, Lambrichts I, Heath N, Agbaje JO. Visibility of mandibular canal on panoramic radiograph after bilateral sagittal split osteotomy (BSSO). Surgical & Radiologic Anatomy. 2013;35(3):233-40. https://ovidsp.ovid.com/ovidweb.cgi?T=JS&CSC=Y&NEWS=N&PAGE=fulltext&D=med10&AN=23053119 doi:10.1007/s00276-012-1026-8	No	Not relevant according to PECO and inclusion/exclusion criteria
95	Reid JA. The "visibility" of x-rays. Oral Surgery, Oral Medicine, Oral Pathology. 1972;34(2):330-4. https://ovidsp.ovid.com/ovidweb.cgi?T=JS&CSC=Y&NEWS=N&PAGE=fulltext&D=med1&AN=4504575 doi:	No	Not relevant according to PECO and inclusion/exclusion criteria
96	Serban VP, Mitrea M, Sindilar A, Crauciuc DV, Niculescu S, Lupusoru RV, et al. Volume Analysis a Novel Tool to Determine Mandibular Cyst Dimensions Using CBCT Technique. REVISTA DE CHIMIE. 2018;69(8):2054-60. doi:	No	Not relevant according to PECO and inclusion/exclusion criteria
97	Weckx A, Agbaje JO, Sun Y, Jacobs R, Politis C. Visualization techniques of the inferior alveolar nerve (IAN): a narrative review. Surgical and Radiologic Anatomy. 2016;38(1):55-63. https://www.embase.com/search/results?subaction=viewrecord&id=L608277189&from=exporthttp://dx.doi.org/10.1007/s00276-015-1510-z doi:10.1007/s00276-015-1510-z	No	Not relevant according to PECO and inclusion/exclusion criteria
98	Wentholt IME, Bras J, Kroon FHM, Van Dijkum EJMN, Fliers E. Vitamin D, or wait and see? Netherlands Journal of Medicine. 2012;70(6):292-3. https://www.embase.com/search/results?subaction=viewrecord&id=L368010730&from=export doi:	No	Not relevant according to PECO and inclusion/exclusion criteria
99	Alonso-Rodríguez E, Cebrián-Carretero JL, Morán-Soto MJ, Burgueño-García M. Versatility of nasolabial flaps in oral cavity reconstructions. Medicina Oral, Patologia Oral y Cirugia Bucal. 2014;19(5):e525-e30. https://www.embase.com/search/results?subaction=viewrecord&id=L600021279&from=exporthttp://dx.doi.org/10.4317/medoral.19376 doi:10.4317/medoral.19376	No	Not relevant according to PECO and inclusion/exclusion criteria
100	Anil Kumar S, Sahoo NK, Sandhu HS. Vascularised fibula osteocutaneous flap for mandibular reconstruction and multiple implant retained fixed prosthetic rehabilitation of a patient with mandibular ameloblastoma. Medical Journal Armed Forces India. 2015;71:S534-S7. https://www.embase.com/search/results?subaction=viewrecord&id=L53108739&from=exporthttp://dx.doi.org/10.1016/j.mjafi.2014.02.007 doi:10…	No	Not relevant according to PECO and inclusion/exclusion criteria
101	Dedouit F, Savall F, Mokrane FZ, Rousseau H, Crubezy E, Rouge D, et al. Virtual anthropology and forensic identification using multidetector CT. BRITISH JOURNAL OF RADIOLOGY. 2014;87(1036). doi:10.1259/bjr.20130468	No	Not relevant according to PECO and inclusion/exclusion criteria
102	Ertas Ü, Gunhan Ö, AŞÇI YE. Very rare intraoral appearance of ossifying fibro myxoid tumor: A case report. Oral and Maxillofacial Surgery Cases. 2020;6(4). https://www.embase.com/search/results?subaction=viewrecord&id=L2008349695&from=exporthttp://dx.doi.org/10.1016/j.omsc.2020.100196 doi:10.1016/j.omsc.2020.100196	No	Not relevant according to PECO and inclusion/exclusion criteria
103	Galia M, Lo Casto A, Midiri M, Bellia M, Bartolotta TV, Cademartiri F, et al. Virtual bronchoscopy in patients with central endobronchial stenosing lesions. Technique optimisation with single slice spiral CT. Radiologia Medica. 2004;108(1):28-38. https://ovidsp.ovid.com/ovidweb.cgi?T=JS&CSC=Y&NEWS=N&PAGE=fulltext&D=med5&AN=15269688 doi:	No	Not relevant according to PECO and inclusion/exclusion criteria
104	Garcia-Guerrero C, Parra-Junco C, Quijano-Guauque S, Molano N, Pineda GA, Marin-Zuluaga DJ. Vertical root fractures in endodontically-treated teeth: Aretrospective analysis of possible risk factors. JOURNAL OF INVESTIGATIVE AND CLINICAL DENTISTRY. 2018;9(1). doi:10.1111/jicd.12273	No	Not relevant according to PECO and inclusion/exclusion criteria
105	Ge J, Zheng JW, Yang C, Qian WT. Variations in the buccal-lingual alveolar bone thickness of impacted mandibular third molar: our classification and treatment perspectives. SCIENTIFIC REPORTS. 2016;6. doi:10.1038/srep16375	No	Not relevant according to PECO and inclusion/exclusion criteria
106	Gonzalez-Garcia R, Naval-Gias L, Rodriguez-Campo FJ, Martinez-Chacon JL, Gil-Diez Usandizaga JL. Vascularized fibular flap for reconstruction of the condyle after mandibular ablation. Journal of Oral & Maxillofacial Surgery. 2008;66(6):1133-7. https://ovidsp.ovid.com/ovidweb.cgi?T=JS&CSC=Y&NEWS=N&PAGE=fulltext&D=med7&AN=18486777 doi:10.1016/j.joms.2007.06.680	No	Not relevant according to PECO and inclusion/exclusion criteria
107	Hamalainen S, Solovieva S, Vehmas T, Leino-Arjas P, Hirvonen A. Variations in the TNF alpha gene and their interactions with the IL4R and IL10 genes in relation to hand osteoarthritis. BMC MUSCULOSKELETAL DISORDERS. 2014;15. doi:10.1186/1471-2474-15-311	No	Not relevant according to PECO and inclusion/exclusion criteria
108	Hayashida K, Hiroto S, Morooka S, Kuwabara K, Fujioka M. The vascularized sural nerve graft based on a peroneal artery perforator for reconstruction of the inferior alveolar nerve defect. Microsurgery. 2015;35(3):244-8. https://www.embase.com/search/results?subaction=viewrecord&id=L603285947&from=exporthttp://dx.doi.org/10.1002/micr.22346 doi:10.1002/micr.22346	No	Not relevant according to PECO and inclusion/exclusion criteria
109	Ito Y, Abe A, Adachi M. Venous malformation arising in the pterygomandibular space: A case report. JOURNAL OF ORAL AND MAXILLOFACIAL SURGERY MEDICINE AND PATHOLOGY. 2019;31(2):103-7. doi:10.1016/j.ajoms.2018.08.004	No	Not relevant according to PECO and inclusion/exclusion criteria
110	Koca H, Güneri P, Çetingül E, Önal T. A very rare form of leiomyoma: Mandibular angioleiomyoma. International Journal of Pediatric Otorhinolaryngology Extra. 2006;1(2):110-4. https://www.embase.com/search/results?subaction=viewrecord&id=L43834739&from=exporthttp://dx.doi.org/10.1016/j.pedex.2006.01.007 doi:10.1016/j.pedex.2006.01.007	No	Not relevant according to PECO and inclusion/exclusion criteria
111	Lauridsen T, Feidenhans'l R, Pinholt EM. Virtual histology uncertainty in synchrotron x-ray micro-computed tomography evaluation. Journal of Cranio-Maxillofacial Surgery. 2018;46(9):1569-75. https://www.embase.com/search/results?subaction=viewrecord&id=L2001012726&from=exporthttp://dx.doi.org/10.1016/j.jcms.2018.04.010 doi:10.1016/j.jcms.2018.04.010	No	Not relevant according to PECO and inclusion/exclusion criteria
112	Le Moal G, Juhel L, Grollier G, Godet C, Azais I, Roblot A. Vertebral osteomyelitis due to Fusobacterium species: Report of three cases and review of the literature. Journal of Infection. 2005;51(2):e5-e9. https://www.embase.com/search/results?subaction=viewrecord&id=L40984357&from=exporthttp://dx.doi.org/10.1016/j.jinf.2004.06.012 doi:10.1016/j.jinf.2004.06.012	No	Not relevant according to PECO and inclusion/exclusion criteria
113	Santos AFV, Tanaka CB, Lima RG, Esposito COM, Ballester RY, Braga RR, et al. Vertical Root Fracture in Upper Premolars with Endodontic Posts: Finite Element Analysis. JOURNAL OF ENDODONTICS. 2009;35(1):117-20. doi:10.1016/j.joen.2008.09.021	No	Not relevant according to PECO and inclusion/exclusion criteria
114	Scarano A, Carinci F, Assenza B, Piattelli M, Murmura G, Piattelli A. Vertical ridge augmentation of atrophic posterior mandible using an inlay technique with a xenograft without miniscrews and miniplates: case series. Clinical Oral Implants Research. 2011;22(10):1125-30. https://ovidsp.ovid.com/ovidweb.cgi?T=JS&CSC=Y&NEWS=N&PAGE=fulltext&D=med8&AN=21251081 doi:10.1111/j.1600-0501.2010.02083.x	No	Not relevant according to PECO and inclusion/exclusion criteria
115	Tong AC, Ng IO, Yan BS. Variations in clinical presentations of the simple bone cyst: report of cases. Journal of Oral & Maxillofacial Surgery. 2003;61(12):1487-91. https://ovidsp.ovid.com/ovidweb.cgi?T=JS&CSC=Y&NEWS=N&PAGE=fulltext&D=med5&AN=14663817 doi:	No	Not relevant according to PECO and inclusion/exclusion criteria
116	Verghese RS, Shanmughan AM, Jose R, Poly G. Vascular imprint highlighting the course of the superior alveolar and middle alveolar neurovascular canal in a cone beam CT scan. BMJ Case Reports. 2022;15(7). https://www.embase.com/search/results?subaction=viewrecord&id=L2019542062&from=exporthttp://dx.doi.org/10.1136/bcr-2022-251176 doi:10.1136/bcr-2022-251176	No	Not relevant according to PECO and inclusion/exclusion criteria
117	Walia C, Chatterjee RP, Kundu S, Pal M. Variations in the biological behavior of calcifying odontogenic cyst to calcifying cystic odontogenic tumor: A case report. International Journal of Pharma and Bio Sciences. 2015;6(2):B1271-B6. https://www.embase.com/search/results?subaction=viewrecord&id=L604413595&from=export doi:	No	Not relevant according to PECO and inclusion/exclusion criteria
118	Wang XM, Ma LZ, Yan MF, Zheng J, Wang M, Hui X. The variation in crown-root morphology of anterior teeth assessed with cone-beam computed tomography. Dental Press Journal of Orthodontics. 2022;27(1):e222079. https://ovidsp.ovid.com/ovidweb.cgi?T=JS&CSC=Y&NEWS=N&PAGE=fulltext&D=medl&AN=35544841 doi:10.1590/2177-6709.27.1.e222079.oar	No	Not relevant according to PECO and inclusion/exclusion criteria
119	Yanuaryska RD, Atmoko AA, Suryani IR, Shantiningsih RR. Viability and DNA Damage of Buccal Mucosa Cells in Patients Exposed to Panoramic X-ray. ARCHIVES OF OROFACIAL SCIENCE. 2021;16:43-9. doi:10.21315/aos2021.16.s1.8	No	Not relevant according to PECO and inclusion/exclusion criteria
120	Alamoudi RA, Alharbi AH, Farie GA, Fahim O. The value of assessing case difficulty and its effect on endodontic iatrogenic errors: a retrospective cross-sectional study. LIBYAN JOURNAL OF MEDICINE. 2020;15(1). doi:10.1080/19932820.2019.1688916	No	Not relevant according to PECO and inclusion/exclusion criteria
121	Allison JR, Garlington G. The Value of Cone Beam Computed Tomography in the Management of Dentigerous Cysts - A Review and Case Report. Dental Update. 2017;44(3):182-4, 6-8. https://ovidsp.ovid.com/ovidweb.cgi?T=JS&CSC=Y&NEWS=N&PAGE=fulltext&D=med14&AN=29172322 doi:	No	Not relevant according to PECO and inclusion/exclusion criteria
122	Baelum V, Nielsen LD, Greve LD, Rolling S. The validity of self-reported dental agenesis. European Journal of Oral Sciences. 2011;119(4):282-7. https://ovidsp.ovid.com/ovidweb.cgi?T=JS&CSC=Y&NEWS=N&PAGE=fulltext&D=med8&AN=21726288 doi:10.1111/j.1600-0722.2011.00835.x	No	Not relevant according to PECO and inclusion/exclusion criteria
123	Chatzopoulos GS, Cisneros A, Sanchez M, Lunos S, Wolff LF. Validity of self-reported periodontal measures, demographic characteristics, and systemic medical conditions. JOURNAL OF PERIODONTOLOGY. 2018;89(8):924-32. doi:10.1002/JPER.17-0586	No	Not relevant according to PECO and inclusion/exclusion criteria
124	Cogan MI, Gill SP. Value of sialography and scintigraphy in diagnosis of salivary gland disorders. International Journal of Oral Surgery. 1981;10:216-22. https://ovidsp.ovid.com/ovidweb.cgi?T=JS&CSC=Y&NEWS=N&PAGE=fulltext&D=med2&AN=6284668 doi:	No	Not relevant according to PECO and inclusion/exclusion criteria
125	Epstein JB, Rea G. The value of panoramic radiographic examination in patients with leukemia before medical management. Oral Surgery, Oral Medicine, Oral Pathology. 1992;74(6):736-41. https://ovidsp.ovid.com/ovidweb.cgi?T=JS&CSC=Y&NEWS=N&PAGE=fulltext&D=med3&AN=1488229 doi:	No	Not relevant according to PECO and inclusion/exclusion criteria
126	Gomes MS, Hugo FN, Hilgert JB, Padilha DMP, Simonsick EM, Ferrucci L, et al. Validity of Self-reported History of Endodontic Treatment in the Baltimore Longitudinal Study of Aging. JOURNAL OF ENDODONTICS. 2012;38(5):589-93. doi:10.1016/j.joen.2012.02.006	No	Not relevant according to PECO and inclusion/exclusion criteria
127	Guvenc D, Gokbuget AY, Cintan S, Seymen F. A variant of the Ekman-Westborg and Julin trait. International Journal of Oral & Maxillofacial Surgery. 2012;41(1):42-5. https://ovidsp.ovid.com/ovidweb.cgi?T=JS&CSC=Y&NEWS=N&PAGE=fulltext&D=med9&AN=22099313 doi:10.1016/j.ijom.2011.09.018	No	Not relevant according to PECO and inclusion/exclusion criteria
128	Hoogeveen RC, Hazenoot B, Sanderink GCH, Berkhout WER. The value of thyroid shielding in intraoral radiography. DENTOMAXILLOFACIAL RADIOLOGY. 2016;45(5). doi:10.1259/dmfr.20150407	No	Not relevant according to PECO and inclusion/exclusion criteria
129	Joshipura KJ, Douglass CW, Garcia RI, Valachovic R, Willett WC. Validity of a self-reported periodontal disease measure. JOURNAL OF PUBLIC HEALTH DENTISTRY. 1996;56(4):205-12. doi:10.1111/j.1752-7325.1996.tb02437.x	No	Not relevant according to PECO and inclusion/exclusion criteria
130	Joshipura KJ, Pitiphat W, Douglass CW. Validation of self-reported periodontal measures among health professionals. JOURNAL OF PUBLIC HEALTH DENTISTRY. 2002;62(2):115-21. doi:10.1111/j.1752-7325.2002.tb03431.x	No	Not relevant according to PECO and inclusion/exclusion criteria
131	Mabongo M, Buch B, Tasseva H. The value of three-dimensional imaging in the detection of a case of double pathology in the right maxilla of a patient. Sadj. 2014;69(9):410, 2-3. https://ovidsp.ovid.com/ovidweb.cgi?T=JS&CSC=Y&NEWS=N&PAGE=fulltext&D=med11&AN=26571924 doi:	No	Not relevant according to PECO and inclusion/exclusion criteria
132	Ohba T. Value and limitation of panoramic radiography in the diagnosis of maxillary sinus pathosis. International Journal of Oral Surgery. 1977;6(4):211-4. https://ovidsp.ovid.com/ovidweb.cgi?T=JS&CSC=Y&NEWS=N&PAGE=fulltext&D=med1&AN=410743 doi:	No	Not relevant according to PECO and inclusion/exclusion criteria
133	Oliveira LB, Massignan C, Oenning AC, Rovaris K, Bolan M, Porporatti AL, et al. Validity of micro-CT for in vitro caries detection: a systematic review and meta-analysis. Dento-Maxillo-Facial Radiology. 2020;49(7):20190347. https://ovidsp.ovid.com/ovidweb.cgi?T=JS&CSC=Y&NEWS=N&PAGE=fulltext&D=med17&AN=31709810 doi:10.1259/dmfr.20190347	No	Not relevant according to PECO and inclusion/exclusion criteria
134	Page RC, Krall EA, Martin J, Mancl L, Garcia RI. Validity and accuracy of a risk calculator in predicting periodontal disease. Journal of the American Dental Association. 2002;133(5):569-76. https://ovidsp.ovid.com/ovidweb.cgi?T=JS&CSC=Y&NEWS=N&PAGE=fulltext&D=med4&AN=12036161 doi:	No	Not relevant according to PECO and inclusion/exclusion criteria
135	Saka-Herrán C, Jané-Salas E, González-Navarro B, Estrugo-Devesa A, López-López J. Validity of a self-reported questionnaire for periodontitis in a Spanish population. Journal of Periodontology. 2020;91(8):1027-38. https://www.embase.com/search/results?subaction=viewrecord&id=L2005807924&from=exporthttp://dx.doi.org/10.1002/JPER.19-0604 doi:10.1002/JPER.19-0604	No	Not relevant according to PECO and inclusion/exclusion criteria
136	Sharma VK, Shukla NK, Chaturvedi TP, Singh S. Variables to predict spontaneous eruption of palatally displaced permanent canine after interceptive extraction of primary canine: A systematic review and meta-analysis. International Orthodontics. 2021;19(1):25-36. https://ovidsp.ovid.com/ovidweb.cgi?T=JS&CSC=Y&NEWS=N&PAGE=fulltext&D=med18&AN=33353824 doi:10.1016/j.ortho.2020.11.004	No	Not relevant according to PECO and inclusion/exclusion criteria
137	Soh G, Chong YH. Variability of two methods of measuring absorbed dose in dental radiography. Clinical Preventive Dentistry. 1992;14(6):17-9. https://ovidsp.ovid.com/ovidweb.cgi?T=JS&CSC=Y&NEWS=N&PAGE=fulltext&D=med3&AN=1298572 doi:	No	Not relevant according to PECO and inclusion/exclusion criteria
138	Timmenga N, Stegenga B, Raghoebar G, van Hoogstraten J, van Weissenbruch R, Vissink A. The value of Waters' projection for assessing maxillary sinus inflammatory disease. Oral surgery, oral medicine, oral pathology, oral radiology, and endodontics. 2002;93(1):103-9. https://www.embase.com/search/results?subaction=viewrecord&id=L35575758&from=export doi:	No	Not relevant according to PECO and inclusion/exclusion criteria
139	Valdec S, Bosshard FA, Hullner M, Schwaninger DR, Stocker L, Giacomelli-Hiestand B, et al. Value of FDG-PET/MR in Oral Focus Assessment in Head and Neck Cancer Patients-A Feasibility Study. Frontiers in Medicine. 2022;9:809323. https://ovidsp.ovid.com/ovidweb.cgi?T=JS&CSC=Y&NEWS=N&PAGE=fulltext&D=pmnm6&AN=35386916 doi:10.3389/fmed.2022.809323	No	Not relevant according to PECO and inclusion/exclusion criteria
140	Wall A, Ng S, Djemal S. The value of cone beam CT in assessing and managing a dilated odontome of a maxillary canine. Dental Update. 2015;42(2):126-8. https://ovidsp.ovid.com/ovidweb.cgi?T=JS&CSC=Y&NEWS=N&PAGE=fulltext&D=med12&AN=26058225 doi:	No	Not relevant according to PECO and inclusion/exclusion criteria
141	Alman AC, Johnson LR, Calverley DC, Grunwald GK, Lezotte DC, Hokanson JE. Validation of a method for quantifying carotid artery calcification from panoramic radiographs. ORAL SURGERY ORAL MEDICINE ORAL PATHOLOGY ORAL RADIOLOGY. 2013;116(4):518-24. doi:10.1016/j.oooo.2013.06.026	No	Not relevant according to PECO and inclusion/exclusion criteria
142	Brooks SL, Cho SY. Validation of a specific selection criterion for dental periapical radiography. Oral Surgery, Oral Medicine, Oral Pathology. 1993;75(3):383-6. https://ovidsp.ovid.com/ovidweb.cgi?T=JS&CSC=Y&NEWS=N&PAGE=fulltext&D=med3&AN=8469553 doi:	No	Not relevant according to PECO and inclusion/exclusion criteria
143	Dietrich T, Kaiser W, Naumann M, Stosch U, Schwahn C, Biffar R, et al. Validation of a multivariate prediction rule for history of periodontitis in a separate population. Journal of Clinical Periodontology. 2009;36(6):493-7. https://ovidsp.ovid.com/ovidweb.cgi?T=JS&CSC=Y&NEWS=N&PAGE=fulltext&D=med7&AN=19508249 doi:10.1111/j.1600-051X.2009.01400.x	No	Not relevant according to PECO and inclusion/exclusion criteria
144	Doi H, Tanooka M, Ishida T, Moridera K, Ichimiya K, Tarutani K, et al. Utility of intraoral stents in external beam radiotherapy for head and neck cancer. REPORTS OF PRACTICAL ONCOLOGY AND RADIOTHERAPY. 2017;22(4):310-8. doi:10.1016/j.rpor.2017.03.002	No	Not relevant according to PECO and inclusion/exclusion criteria
145	Farag AM, Mier RW, Correa LP. Utilizing the concept of geste antagoniste for conservative management of oro-mandibular tardive dyskinesia: a case report and mini-review. CRANIO-THE JOURNAL OF CRANIOMANDIBULAR & SLEEP PRACTICE. 2016;34(5):338-42. doi:10.1179/2151090315Y.0000000022	No	Not relevant according to PECO and inclusion/exclusion criteria
146	Farman AG. Utility of panoramic radiographs in detecting cervical calcified carotid atheroma by Richard P. Madden et al. ORAL SURGERY ORAL MEDICINE ORAL PATHOLOGY ORAL RADIOLOGY AND ENDODONTOLOGY. 2007;103(4):549-. doi:10.1016/j.tripleo.2006.06.056	No	Not relevant according to PECO and inclusion/exclusion criteria
147	Gad K, Ellabban M, Sciubba J. Utility of Transfacial Dental Ultrasonography in Evaluation of Cystic Jaw Lesions. Journal of Ultrasound in Medicine. 2018;37(3):635-44. https://ovidsp.ovid.com/ovidweb.cgi?T=JS&CSC=Y&NEWS=N&PAGE=fulltext&D=med15&AN=28877358 doi:10.1002/jum.14374	No	Not relevant according to PECO and inclusion/exclusion criteria
148	Hirota M, Ozawa T, Iwai T, Mitsudo K, Ogawa T. Uv-mediated photofunctionalization of dental implant: A seven-year results of a prospective study. Journal of Clinical Medicine. 2020;9(9):1-12. https://www.embase.com/search/results?subaction=viewrecord&id=L2004959918&from=exporthttp://dx.doi.org/10.3390/jcm9092733 doi:10.3390/jcm9092733	No	Not relevant according to PECO and inclusion/exclusion criteria
149	Kamio T, Imaizumi A, Nishikawa K, Shibui T, Inoue K, Matsuzaka K, et al. Utility of preoperative imaging diagnosis for a malignant tumor of the mandible: A malignant tumor of the mandible is difficult to discriminate from bisphosphonate-related osteonecrosis of the jaw. Oral Radiology. 2014;30(3):236-42. https://www.embase.com/search/results?subaction=viewrecord&id=L52871137&from=exporthttp://dx.…	No	Not relevant according to PECO and inclusion/exclusion criteria
150	Kandwal A, Saini S, Ahmad M, Nautiyal V, Pattanayak M, Raj D, et al. Validation of a Novel ‘Supportive Oral Care Protocol’ (SOCP), a Model for Care in Head and Neck Cancer Patients at Tertiary Cancer Centre in India. Indian Journal of Surgical Oncology. 2020;11(4):769-77. https://www.embase.com/search/results?subaction=viewrecord&id=L2007319769&from=exporthttp://dx.doi.org/10.1007/s13193-020-0125…	No	Not relevant according to PECO and inclusion/exclusion criteria
151	Madden RP, Hodges JS, Salmen CW, Rindal DB, Tunio J, Michalowicz BS, et al. Utility of panoramic radiographs in detecting cervical calcified carotid atheroma. ORAL SURGERY ORAL MEDICINE ORAL PATHOLOGY ORAL RADIOLOGY AND ENDODONTOLOGY. 2007;103(4):543-8. doi:10.1016/j.tripleo.2006.06.048	No	Not relevant according to PECO and inclusion/exclusion criteria
152	Morant JJ, Salvadó M, Casanovas R, Hernández-Girón I, Velasco E, Calzado A. Validation of a Monte Carlo simulation for dose assessment in dental cone beam CT examinations. Physica Medica. 2012;28(3):200-9. https://www.embase.com/search/results?subaction=viewrecord&id=L51550537&from=exporthttp://dx.doi.org/10.1016/j.ejmp.2011.06.047 doi:10.1016/j.ejmp.2011.06.047	No	Not relevant according to PECO and inclusion/exclusion criteria
153	Rams TE, Listgarten MA, Slots J. Utility of radiographic crestal lamina dura for predicting periodontitis disease-activity. Journal of Clinical Periodontology. 1994;21(9):571-6. https://ovidsp.ovid.com/ovidweb.cgi?T=JS&CSC=Y&NEWS=N&PAGE=fulltext&D=med3&AN=7806671 doi:	No	Not relevant according to PECO and inclusion/exclusion criteria
154	Scheurer E, Quehenberger F, Mund MT, Merkens H, Yen K. Validation of reference data on wisdom tooth mineralization and eruption for forensic age estimation in living persons. International Journal of Legal Medicine. 2011;125(5):707-15. https://ovidsp.ovid.com/ovidweb.cgi?T=JS&CSC=Y&NEWS=N&PAGE=fulltext&D=med8&AN=21656295 doi:10.1007/s00414-011-0587-0	No	Not relevant according to PECO and inclusion/exclusion criteria
155	Sewerin P. Utilize your dental X-ray set better. International Dental Journal. 1987;37(1):38-42. https://ovidsp.ovid.com/ovidweb.cgi?T=JS&CSC=Y&NEWS=N&PAGE=fulltext&D=med2&AN=3473039 doi:	No	Not relevant according to PECO and inclusion/exclusion criteria
156	Soman C, Aldakheel N, Aldughishem L, Alogaily R, Aljuhani M, Aljumaiah S. VALIDATION OF DIAGNOSTIC EFFICIENCY OF DIGITAL PANORAMIC RADIOGRAPHS IN PREDICTING OSTEOPOROSIS BY FEMALE UNDERGRADUATE STUDENTS. ANNALS OF DENTAL SPECIALTY. 2021;9(2):39-41. doi:10.51847/Vc2958C6e8	No	Not relevant according to PECO and inclusion/exclusion criteria
157	Taguchi A, Suei Y, Sanada M, Nakamoto T, Ohtsuka M, Sumida H, et al. Validation of dental panoramic radiographic measures to identify women with an increased risk of osteoporosis. JOURNAL OF BONE AND MINERAL RESEARCH. 2003;18:S115-S. doi:	No	Not relevant according to PECO and inclusion/exclusion criteria
158	Taguchi A, Suei Y, Sanada M, Ohtsuka M, Nakamoto T, Sumida H, et al. Validation of dental panoramic radiography measures for identifying postmenopausal women with spinal osteoporosis. AJR American Journal of Roentgenology. 2004;183(6):1755-60. https://ovidsp.ovid.com/ovidweb.cgi?T=JS&CSC=Y&NEWS=N&PAGE=fulltext&D=med5&AN=15547223 doi:	No	Not relevant according to PECO and inclusion/exclusion criteria
159	Wee AG, Cwynar RB, Cheng AC. Utilization of the neutral zone technique for a maxillofacial patient. Journal of prosthodontics : official journal of the American College of Prosthodontists. 2000;9(1):2-7. https://www.embase.com/search/results?subaction=viewrecord&id=L33428362&from=export doi:	No	Not relevant according to PECO and inclusion/exclusion criteria
160	Wu M, Huang L, Lu X, Li J, Wang Y, Zang J, et al. Utility of photodynamic diagnosis plus reflectance confocal microscopy in detecting the margins of extramammary Paget disease. Indian Journal of Dermatology, Venereology and Leprology. 2021;87(2):207-13. https://www.embase.com/search/results?subaction=viewrecord&id=L2011532285&from=exporthttp://dx.doi.org/10.25259/IJDVL_90_20 doi:10.25259/IJDVL_90…	No	Not relevant according to PECO and inclusion/exclusion criteria
161	Yang C, Liu T, Jennelle RL, Ryu JK, Vijayakumar S, Purdy JA, et al. Utility of megavoltage fan-beam CT for treatment planning in a head-and-neck cancer patient with extensive dental fillings undergoing helical tomotherapy. Medical Dosimetry. 2010;35(2):108-14. https://ovidsp.ovid.com/ovidweb.cgi?T=JS&CSC=Y&NEWS=N&PAGE=fulltext&D=med8&AN=19931022 doi:10.1016/j.meddos.2009.03.006	No	Not relevant according to PECO and inclusion/exclusion criteria
162	Akbarian Tefaghi F, Adams A, Makdissi J. Utilising previous radiographs: the principle of dose optimisation. BJR Case Reports. 2020;6(4):20200018. https://ovidsp.ovid.com/ovidweb.cgi?T=JS&CSC=Y&NEWS=N&PAGE=fulltext&D=pmnm6&AN=33299585 doi:10.1259/bjrcr.20200018	No	Not relevant according to PECO and inclusion/exclusion criteria
163	Alkhader M, Kuribayashi A, Ohbayashi N, Nakamura S, Kurabayashi T. Usefulness of cone beam computed tomography in temporomandibular joints with soft tissue pathology. Dento-Maxillo-Facial Radiology. 2010;39(6):343-8. https://ovidsp.ovid.com/ovidweb.cgi?T=JS&CSC=Y&NEWS=N&PAGE=fulltext&D=med8&AN=20729183 doi:10.1259/dmfr/76385066	No	Not relevant according to PECO and inclusion/exclusion criteria
164	Al-Okshi A, Nilsson M, Petersson A, Wiese M, Lindh C. Using GafChromic film to estimate the effective dose from dental cone beam CT and panoramic radiography. Dento-Maxillo-Facial Radiology. 2013;42(7):20120343. https://ovidsp.ovid.com/ovidweb.cgi?T=JS&CSC=Y&NEWS=N&PAGE=fulltext&D=med10&AN=23610090 doi:10.1259/dmfr.20120343	No	Not relevant according to PECO and inclusion/exclusion criteria
165	Araki M, Kameoka S, Matsumoto N, Komiyama K. Usefulness of cone beam computed tomography for odontogenic myxoma. Dento-Maxillo-Facial Radiology. 2007;36(7):423-7. https://ovidsp.ovid.com/ovidweb.cgi?T=JS&CSC=Y&NEWS=N&PAGE=fulltext&D=med6&AN=17881604 doi:	No	Not relevant according to PECO and inclusion/exclusion criteria
166	Ariyoshi Y, Shimahara M. The utility of helical computed tomography Tooth Pix and a 3-dimensional life-size model for treatment of squamous cell carcinoma of the mandible: a case report. Journal of Oral & Maxillofacial Surgery. 2002;60(5):592-6. https://ovidsp.ovid.com/ovidweb.cgi?T=JS&CSC=Y&NEWS=N&PAGE=fulltext&D=med4&AN=11988944 doi:	No	Not relevant according to PECO and inclusion/exclusion criteria
167	Avelar RL, Martins VB, Antunes AA, de Oliveira Neto PJ, de Souza Andrade ES. Use of zoledronic acid in the treatment of Gorham's disease. International Journal of Pediatric Otorhinolaryngology. 2010;74(3):319-22. https://www.embase.com/search/results?subaction=viewrecord&id=L50762004&from=exporthttp://dx.doi.org/10.1016/j.ijporl.2009.12.007 doi:10.1016/j.ijporl.2009.12.007	No	Not relevant according to PECO and inclusion/exclusion criteria
168	Azrak B, Victor A, Willershausen B, Pistorius A, Horr C, Gleissner C. Usefulness of combining clinical and radiological dental findings for a more accurate noninvasive age estimation. JOURNAL OF FORENSIC SCIENCES. 2007;52(1):146-50. doi:10.1111/j.1556-4029.2006.00300.x	No	Not relevant according to PECO and inclusion/exclusion criteria
169	Buric N, Jovanovic G, Tijanic M. Usefulness of cone-beam CT for presurgical assessment of keratoma (cholesteatoma) of the maxillary sinus. Head and Neck. 2013;35(7):E221-E5. https://www.embase.com/search/results?subaction=viewrecord&id=L52073040&from=exporthttp://dx.doi.org/10.1002/hed.23031 doi:10.1002/hed.23031	No	Not relevant according to PECO and inclusion/exclusion criteria
170	Chang YM, Chana JS, Wei FC, Shen YF, Chan CP, Tsai CY. Use of waxing screws for accurate primary placement of endosteal implants in the vascularized fibular bone-reconstructed mandible. Plastic & Reconstructive Surgery. 2003;111(5):1693-6. https://ovidsp.ovid.com/ovidweb.cgi?T=JS&CSC=Y&NEWS=N&PAGE=fulltext&D=med5&AN=12655216 doi:	No	Not relevant according to PECO and inclusion/exclusion criteria
171	Cohen JM, Ziccardi VB. Use of Virtual Surgical Planning as an Adjunct for Enucleation of Multiple Recurrent Odontogenic Keratocysts: Case Report. Journal of Oral & Maxillofacial Surgery. 2018;76(10):2137.e1-.e6. https://ovidsp.ovid.com/ovidweb.cgi?T=JS&CSC=Y&NEWS=N&PAGE=fulltext&D=med15&AN=30017842 doi:10.1016/j.joms.2018.06.003	No	Not relevant according to PECO and inclusion/exclusion criteria
172	Gouvea AF, Vargas PA, Jorge J, Lopes MA. Using panoramic radiographs to detect carotid artery calcifications: are they a helpful diagnostic tool? General Dentistry. 2009;57(5):480-4. https://ovidsp.ovid.com/ovidweb.cgi?T=JS&CSC=Y&NEWS=N&PAGE=fulltext&D=med7&AN=19903638 doi:	No	Not relevant according to PECO and inclusion/exclusion criteria
173	Kobayashi TY, Gurgel CV, Cota AL, Rios D, Machado MA, Oliveira TM. The usefulness of cone beam computed tomography for treatment of complex odontoma. European Archives of Paediatric Dentistry: Official Journal of the European Academy of Paediatric Dentistry. 2013;14(3):185-9. https://ovidsp.ovid.com/ovidweb.cgi?T=JS&CSC=Y&NEWS=N&PAGE=fulltext&D=med10&AN=23633234 doi:10.1007/s40368-013-0036-5	No	Not relevant according to PECO and inclusion/exclusion criteria
174	Konouchi H, Asaumi J, Yanagi Y, Hisatomi M, Kawai N, Matsuzaki H, et al. Usefulness of contrast enhanced-MRI in the diagnosis of unicystic ameloblastoma. Oral Oncology. 2006;42(5):481-6. https://ovidsp.ovid.com/ovidweb.cgi?T=JS&CSC=Y&NEWS=N&PAGE=fulltext&D=med6&AN=16488178 doi:	No	Not relevant according to PECO and inclusion/exclusion criteria
175	Lindh C, Horner K, Jonasson G, Olsson P, Rohlin M, Jacobs R, et al. The use of visual assessment of dental radiographs for identifying women at risk of having osteoporosis: the OSTEODENT project. Oral Surgery Oral Medicine Oral Pathology Oral Radiology & Endodontics. 2008;106(2):285-93. https://ovidsp.ovid.com/ovidweb.cgi?T=JS&CSC=Y&NEWS=N&PAGE=fulltext&D=med7&AN=18299223 doi:10.1016/j.tripleo.20…	No	Not relevant according to PECO and inclusion/exclusion criteria
176	Meiller TF, Kutcher MJ. Using supplementary radiographs to detect common pathological lesions. General Dentistry. 1983;31(1):28-31. https://ovidsp.ovid.com/ovidweb.cgi?T=JS&CSC=Y&NEWS=N&PAGE=fulltext&D=med2&AN=6572174 doi:	No	Not relevant according to PECO and inclusion/exclusion criteria
177	Oenning ACC, Vaz SLD, Melo SLS, Haiter-Neto F. Usefulness of cone-beam CT in the evaluation of a spontaneously healed root fracture case. DENTAL TRAUMATOLOGY. 2013;29(6):489-93. doi:10.1111/j.1600-9657.2012.01166.x	No	Not relevant according to PECO and inclusion/exclusion criteria
178	Ramanathan M, Tiwari RK, Mohan SP, Shankar DP, Bagadia RK, Varma PRH, et al. Utility of Chitra-HASi Granules in Cystic Defects of the Maxillofacial Region: A Pilot Study. Journal of Pharmacy and Bioallied Sciences. 2021;13:S772-S7. https://ovidsp.ovid.com/ovidweb.cgi?T=JS&CSC=Y&NEWS=N&PAGE=fulltext&D=pmnm6&AN=34447199 doi:10.4103/jpbs.JPBS_816_20	No	Not relevant according to PECO and inclusion/exclusion criteria
179	Samouhi P. Using temporary anchorage devices to treat a pediatric mandible fracture. Journal of Oral and Maxillofacial Surgery. 2011;69(4):1181-3. https://www.embase.com/search/results?subaction=viewrecord&id=L51213203&from=exporthttp://dx.doi.org/10.1016/j.joms.2010.05.048 doi:10.1016/j.joms.2010.05.048	No	Not relevant according to PECO and inclusion/exclusion criteria
180	Sarrión Pérez MG, Bagán JV, Jiménez Y, Margaix M, Marzal C. Utility of imaging techniques in the diagnosis of oral cancer. Journal of Cranio-Maxillofacial Surgery. 2015;43(9):1880-94. https://www.embase.com/search/results?subaction=viewrecord&id=L605817644&from=exporthttp://dx.doi.org/10.1016/j.jcms.2015.07.037 doi:10.1016/j.jcms.2015.07.037	No	Not relevant according to PECO and inclusion/exclusion criteria
181	Sengel N, Toprak ME, Selmi NH, Atac MS. Using of panoramic and posteroanterior cephalometric radiographs to identify the optimal nasal passage for nasotracheal intubation. NIGERIAN JOURNAL OF CLINICAL PRACTICE. 2022;25(5):647-52. doi:10.4103/njcp.njcp_1739_21	No	Not relevant according to PECO and inclusion/exclusion criteria
182	Shim YS, Kim AH, Choi JE, An SY. Use of three-dimensional computed tomography images in dental care of children and adolescents in Korea. Technology & Health Care. 2014;22(3):333-7. https://ovidsp.ovid.com/ovidweb.cgi?T=JS&CSC=Y&NEWS=N&PAGE=fulltext&D=med11&AN=24704642 doi:10.3233/THC-140788	No	Not relevant according to PECO and inclusion/exclusion criteria
183	Alorfi HS, Hussein MA, Tijani SA. The use of rocks in lieu of bricks and concrete as radiation shielding barriers at low gamma and nuclear medicine energies. CONSTRUCTION AND BUILDING MATERIALS. 2020;251. doi:10.1016/j.conbuildmat.2020.118908	No	Not relevant according to PECO and inclusion/exclusion criteria
184	Candela-Juan C, Ciraj-Bjelac O, Sans Merce M, Dabin J, Faj D, Gallagher A, et al. Use of out-of-field contact shielding on patients in medical imaging: A review of current guidelines, recommendations and legislative documents. Physica Medica. 2021;86:44-56. https://ovidsp.ovid.com/ovidweb.cgi?T=JS&CSC=Y&NEWS=N&PAGE=fulltext&D=med19&AN=34052671 doi:10.1016/j.ejmp.2021.05.017	No	Not relevant according to PECO and inclusion/exclusion criteria
185	Carter LC, Haller AD, Nadarajah V, Calamel AD, Aguirre A. Use of panoramic radiography among an ambulatory dental population to detect patients at risk of stroke. Journal of the American Dental Association. 1997;128(7):977-84. https://ovidsp.ovid.com/ovidweb.cgi?T=JS&CSC=Y&NEWS=N&PAGE=fulltext&D=med4&AN=9231602 doi:	No	Not relevant according to PECO and inclusion/exclusion criteria
186	Caviedes-Bucheli J, Munoz-Alvear HD, Lopez-Moncayo LF, Narvaez-Hidalgo A, Zambrano-Guerrero L, Gavino-Orduna JF, et al. Use of scaffolds and regenerative materials for the treatment of immature necrotic permanent teeth with periapical lesion: Umbrella review. INTERNATIONAL ENDODONTIC JOURNAL. 2022;55(10):967-88. doi:10.1111/iej.13799	No	Not relevant according to PECO and inclusion/exclusion criteria
187	Chen YT, Chang YC. Use of platelet-rich fibrin and surgical approach for combined treatment of osteoradionecrosis: a case report. Journal of International Medical Research. 2019;47(8):3998-4003. https://www.embase.com/search/results?subaction=viewrecord&id=L629137544&from=exporthttp://dx.doi.org/10.1177/0300060519862468 doi:10.1177/0300060519862468	No	Not relevant according to PECO and inclusion/exclusion criteria
188	Dionisi V, Bellarosa C, Cardano R, Rizzini EL, Ghedini P, Morganti AG, et al. Use of Radium-223 Dichloride in Patients With Osteonecrosis of the Jaw Induced by Zoledronic Acid: Report of 2 Cases. Clinical Genitourinary Cancer. 2019;17(3):e612-e7. https://www.embase.com/search/results?subaction=viewrecord&id=L2001775542&from=exporthttp://dx.doi.org/10.1016/j.clgc.2019.03.002 doi:10.1016/j.clgc.201…	No	Not relevant according to PECO and inclusion/exclusion criteria
189	Frasson MT, Freitag FAV, Huppes RR, Pazzini JM, Nardi ABD, Castro JLC, et al. Use of the Angularis Oris Axial Pattern Buccal Flap for the Correction of Facial Defects in Six Dogs. Acta Scientiae Veterinariae. 2020;48. https://www.embase.com/search/results?subaction=viewrecord&id=L2013164761&from=exporthttp://dx.doi.org/10.22456/1679-9216.100541 doi:10.22456/1679-9216.100541	No	Not relevant according to PECO and inclusion/exclusion criteria
190	Gillies RC, Quinonez C, Wood RE, Lam EWN. The use of radiographic imaging technologies by general dentists in Ontario, Canada. Oral Surgery, Oral Medicine, Oral Pathology and Oral Radiology. 2021;131(4):475-84. https://ovidsp.ovid.com/ovidweb.cgi?T=JS&CSC=Y&NEWS=N&PAGE=fulltext&D=med18&AN=32868255 doi:10.1016/j.oooo.2020.08.007	No	Not relevant according to PECO and inclusion/exclusion criteria
191	Greenbaum EI, Rappaport I, Gunn W. The use of panoramic radiography in detection of posterior wall invasion by maxillary antrum carcinoma. Laryngoscope. 1969;79(2):256-63. https://ovidsp.ovid.com/ovidweb.cgi?T=JS&CSC=Y&NEWS=N&PAGE=fulltext&D=med1&AN=5765249 doi:	No	Not relevant according to PECO and inclusion/exclusion criteria
192	Huang CK, Lui MT, Cheng DH. Use of panoramic radiography to predict postsurgical sensory impairment following extraction of impacted mandibular third molars. Journal of the Chinese Medical Association: JCMA. 2015;78(10):617-22. https://ovidsp.ovid.com/ovidweb.cgi?T=JS&CSC=Y&NEWS=N&PAGE=fulltext&D=med12&AN=26041067 doi:10.1016/j.jcma.2015.01.009	No	Not relevant according to PECO and inclusion/exclusion criteria
193	Kantor ML. Use of radiology practice guidelines and compliance with accreditation standards in US and Canadian dental schools. Journal of Dental Research. 2000;79(7):1532-6. https://ovidsp.ovid.com/ovidweb.cgi?T=JS&CSC=Y&NEWS=N&PAGE=fulltext&D=med4&AN=11005740 doi:	No	Not relevant according to PECO and inclusion/exclusion criteria
194	Kursoglu P, Ari N, Calikkocaoglu S. Use of Stafne's mandibular defect in improving retention of mandibular complete dentures. New York State Dental Journal. 2007;73(5):52-4. https://ovidsp.ovid.com/ovidweb.cgi?T=JS&CSC=Y&NEWS=N&PAGE=fulltext&D=med6&AN=17969481 doi:	No	Not relevant according to PECO and inclusion/exclusion criteria
195	Patel S, Patel N, Sassoon I, Patel V. The use of pentoxifylline, tocopherol and clodronate in the management of osteoradionecrosis of the jaws. Radiotherapy and Oncology. 2021;156:209-16. https://www.embase.com/search/results?subaction=viewrecord&id=L2010701347&from=exporthttp://dx.doi.org/10.1016/j.radonc.2020.12.027 doi:10.1016/j.radonc.2020.12.027	No	Not relevant according to PECO and inclusion/exclusion criteria
196	Pratt L, Streckfus CF, Johnson RB. Use of panoramic dental radiography as an aid in detection of patients at risk for stroke. Mississippi Dental Association Journal. 1997;53(1):30-1. https://ovidsp.ovid.com/ovidweb.cgi?T=JS&CSC=Y&NEWS=N&PAGE=fulltext&D=med4&AN=9573786 doi:	No	Not relevant according to PECO and inclusion/exclusion criteria
197	Preda L, La Fianza A, Di Maggio EM, Dore R, Schifino MR, Campani R, et al. The use of spiral computed tomography in the localization of impacted maxillary canines. Dento-Maxillo-Facial Radiology. 1997;26(4):236-41. https://ovidsp.ovid.com/ovidweb.cgi?T=JS&CSC=Y&NEWS=N&PAGE=fulltext&D=med4&AN=9442615 doi:	No	Not relevant according to PECO and inclusion/exclusion criteria
198	Rutty GN, Alminyah A, Cala A, Elliott D, Fowler D, Hofman P, et al. Use of radiology in disaster victim identification: Positional statement of the members of the disaster victim identification working group of the international society of forensic radiology and imaging; May 2013. Journal of Forensic Radiology and Imaging. 2013;1(4):218. https://www.embase.com/search/results?subaction=viewrecord&…	No	Not relevant according to PECO and inclusion/exclusion criteria
199	Sikora M, Olszowski T, Sielski M, Stąpor A, Janiszewska-Olszowska J, Chlubek D. The use of the transparotid approach for surgical treatment of condylar fractures - Own experience. Journal of Cranio-Maxillofacial Surgery. 2015;43(10):1961-5. https://www.embase.com/search/results?subaction=viewrecord&id=L607397305&from=exporthttp://dx.doi.org/10.1016/j.jcms.2015.10.001 doi:10.1016/j.jcms.2015.10.001	No	Not relevant according to PECO and inclusion/exclusion criteria
200	Sikorski PA, Taylor KW. The use of the thyroid shield in dental radiography. Ontario dentist. 1980;57(9):21-3. https://www.embase.com/search/results?subaction=viewrecord&id=L12681340&from=export doi:	No	Not relevant according to PECO and inclusion/exclusion criteria
201	Tassery H, Levallois B, Terrer E, Manton DJ, Otsuki M, Koubi S, et al. Use of new minimum intervention dentistry technologies in caries management. AUSTRALIAN DENTAL JOURNAL. 2013;58:40-59. doi:10.1111/adj.12049	No	Not relevant according to PECO and inclusion/exclusion criteria
202	Viner MD, Alminyah A, Apostol M, Brough A, Develter W, O'Donnell C, et al. Use of radiography and fluoroscopy in Disaster Victim Identification. Positional statement of the members of the Disaster Victim Identification working group of the International Society of Forensic Radiology and Imaging. Journal of Forensic Radiology and Imaging. 2015;3(2):141-5. https://www.embase.com/search/results?suba…	No	Not relevant according to PECO and inclusion/exclusion criteria
203	American Dental Association Council on Scientific A. The use of dental radiographs: update and recommendations. Journal of the American Dental Association. 2006;137(9):1304-12. https://ovidsp.ovid.com/ovidweb.cgi?T=JS&CSC=Y&NEWS=N&PAGE=fulltext&D=med6&AN=16946440 doi:	No	Not relevant according to PECO and inclusion/exclusion criteria
204	Bartoloni JA. Use of direct digital radiography at remote dental facilities. Military Medicine. 2000;165(12):925-8. https://ovidsp.ovid.com/ovidweb.cgi?T=JS&CSC=Y&NEWS=N&PAGE=fulltext&D=med4&AN=11149063 doi:	No	Not relevant according to PECO and inclusion/exclusion criteria
205	Berketa J, Higgins D. The use of gelling agents to preserve burnt teeth within the dental alveoli for dental human identification - a study utilising sheep mandibles. Forensic Science, Medicine & Pathology. 2021;17(1):72-7. https://ovidsp.ovid.com/ovidweb.cgi?T=JS&CSC=Y&NEWS=N&PAGE=fulltext&D=med18&AN=33405072 doi:10.1007/s12024-020-00344-y	No	Not relevant according to PECO and inclusion/exclusion criteria
206	Cassetta M, Di Carlo S, Pranno N, Stagnitti A, Pompa V, Pompa G. The use of high resolution magnetic resonance on 3.0-T system in the diagnosis and surgical planning of intraosseous lesions of the jaws: preliminary results of a retrospective study. European Review for Medical & Pharmacological Sciences. 2012;16(14):2021-8. https://ovidsp.ovid.com/ovidweb.cgi?T=JS&CSC=Y&NEWS=N&PAGE=fulltext&D=med9…	No	Not relevant according to PECO and inclusion/exclusion criteria
207	Cassetta M, Pranno N, Di Carlo S, Sorrentino V, Stagnitti A, Pompa G. The use of high resolution magnetic resonance on 3.0-T system in solid/multicystic ameloblastoma surgical planning. Case report. Annali Italiani di Chirurgia. 2014;85(3):219-24. https://ovidsp.ovid.com/ovidweb.cgi?T=JS&CSC=Y&NEWS=N&PAGE=fulltext&D=med11&AN=25073835 doi:	No	Not relevant according to PECO and inclusion/exclusion criteria
208	Cottrell DA. Use of conservative condylectomy for treatment of osteochondroma of the mandibular condyle. Journal of Oral and Maxillofacial Surgery. 2002;60(3):268. https://www.embase.com/search/results?subaction=viewrecord&id=L34184524&from=exporthttp://dx.doi.org/10.1053/joms.2002.30572 doi:10.1053/joms.2002.30572	No	Not relevant according to PECO and inclusion/exclusion criteria
209	Garde JB, Kulkarni AU, Dadhe DP, Deshmukh VB. Use of decompression tubes in the management of excessively large odontogenic keratocyst. BMJ Case Reports. 2012;27:27. https://ovidsp.ovid.com/ovidweb.cgi?T=JS&CSC=Y&NEWS=N&PAGE=fulltext&D=med9&AN=22605822 doi:10.1136/bcr.12.2011.5318	No	Not relevant according to PECO and inclusion/exclusion criteria
210	Johnson J, Whaites EJ, Sheehy EC. The use of multidirectional cross-sectional tomography for localizing an odontome. International Journal of Paediatric Dentistry. 2007;17(2):129-33. https://ovidsp.ovid.com/ovidweb.cgi?T=JS&CSC=Y&NEWS=N&PAGE=fulltext&D=med6&AN=17263864 doi:	No	Not relevant according to PECO and inclusion/exclusion criteria
211	Jones GA, Purdy RB, Stoker HW, Palmer RWt. Use of dental X rays on postirradiated patients with head and neck cancer. Journal of the American Dental Association. 1988;117(5):599-600. https://ovidsp.ovid.com/ovidweb.cgi?T=JS&CSC=Y&NEWS=N&PAGE=fulltext&D=med3&AN=2976071 doi:	No	Not relevant according to PECO and inclusion/exclusion criteria
212	Khatri PM, Kumar R. Use of minocycline as systemic antimicrobial therapy in refractory periodontitis with chronic gingival enlargement. Journal of Advanced Pharmaceutical Technology and Research. 2012;3(1):75-9. https://www.embase.com/search/results?subaction=viewrecord&id=L364499330&from=exporthttp://dx.doi.org/10.4103/2231-4040.93552 doi:10.4103/2231-4040.93552	No	Not relevant according to PECO and inclusion/exclusion criteria
213	Rivis O, Potapchuk A, Goncharuk-Khomyn M, Bokoch A. Use of Mini-Implant Anchorage For Second Molar Mesialization: Comprehensive Approach For Treatment Efficiency Analysis. PESQUISA BRASILEIRA EM ODONTOPEDIATRIA E CLINICA INTEGRADA. 2020;20. doi:10.1590/pboci.2020.018	No	Not relevant according to PECO and inclusion/exclusion criteria
214	Shibuya H, Hanafusa K, Shagdarsuren M, Okada N, Suzuki S. The use of CT and scintigraphy in diagnosing a cystic ameloblastoma of the jaw. Clinical Nuclear Medicine. 1994;19(1):15-8. https://www.embase.com/search/results?subaction=viewrecord&id=L24030653&from=exporthttp://dx.doi.org/10.1097/00003072-199401000-00005 doi:10.1097/00003072-199401000-00005	No	Not relevant according to PECO and inclusion/exclusion criteria
215	Storelli S, Caputo A, Palandrani G, Peditto M, Del Fabbro M, Romeo E, et al. Use of Narrow-Diameter Implants in Completely Edentulous Patients as a Prosthetic Option: A Systematic Review of the Literature. BIOMED RESEARCH INTERNATIONAL. 2021;2021. doi:10.1155/2021/5571793	No	Not relevant according to PECO and inclusion/exclusion criteria
216	Taguchi A, Tsuda M, Ohtsuka M, Kodama I, Sanada M, Nakamoto T, et al. Use of dental panoramic radiographs in identifying younger postmenopausal women with osteoporosis. OSTEOPOROSIS INTERNATIONAL. 2006;17(3):387-94. doi:10.1007/s00198-005-2029-7	No	Not relevant according to PECO and inclusion/exclusion criteria
217	Treister NS, Friedland B, Woo SB. Use of cone-beam computerized tomography for evaluation of bisphosphonate-associated osteonecrosis of the jaws. ORAL SURGERY ORAL MEDICINE ORAL PATHOLOGY ORAL RADIOLOGY AND ENDODONTOLOGY. 2010;109(5):753-64. doi:10.1016/j.tripleo.2009.12.005	No	Not relevant according to PECO and inclusion/exclusion criteria
218	Tsiklakis K, Damaskos S, Kalyvas D, Nicopoulou-Karayianni K, Van Der Stelt PF. The use of digital subtraction radiography to evaluate bone healing after surgical removal of radicular cysts. Oral Radiology. 2005;21(2):56-61. https://www.embase.com/search/results?subaction=viewrecord&id=L43015840&from=exporthttp://dx.doi.org/10.1007/s11282-005-0032-5 doi:10.1007/s11282-005-0032-5	No	Not relevant according to PECO and inclusion/exclusion criteria
219	Valerio CS, Trindade AM, Mazzieiro ET, Amaral TP, Manzi FR. Use of digital panoramic radiography as an auxiliary means of low bone mineral density detection in post-menopausal women. Dento-Maxillo-Facial Radiology. 2013;42(10):20120059. https://ovidsp.ovid.com/ovidweb.cgi?T=JS&CSC=Y&NEWS=N&PAGE=fulltext&D=med10&AN=24005062 doi:10.1259/dmfr.20120059	No	Not relevant according to PECO and inclusion/exclusion criteria
220	Viryaskina TY. Use of CR roentgenography in X-ray diagnostic departments of primary treatment-and-prophylaxis institutions. Biomedical Engineering. 2007;41(5):253-7. https://www.embase.com/search/results?subaction=viewrecord&id=L351223713&from=exporthttp://dx.doi.org/10.1007/s10527-007-0060-z doi:10.1007/s10527-007-0060-z	No	Not relevant according to PECO and inclusion/exclusion criteria
221	Wolford LM, Mehra P, Franco P. Use of conservative condylectomy for treatment of osteochondroma of the mandibular condyle. Journal of Oral and Maxillofacial Surgery. 2002;60(3):262-8. https://www.embase.com/search/results?subaction=viewrecord&id=L34184523&from=exporthttp://dx.doi.org/10.1053/joms.2002.30570 doi:10.1053/joms.2002.30570	No	Not relevant according to PECO and inclusion/exclusion criteria
222	Wood RE, Gardner T. Use of dental CBCT software for evaluation of medical CT-acquired images in a multiple fatality incident: Proof of principles. Journal of Forensic Sciences. 2021;66(2):737-42. https://ovidsp.ovid.com/ovidweb.cgi?T=JS&CSC=Y&NEWS=N&PAGE=fulltext&D=med18&AN=33136292 doi:10.1111/1556-4029.14607	No	Not relevant according to PECO and inclusion/exclusion criteria
223	Woodward GL, Leake JL. The use of dental radiographs to estimate the probability of cavitation of carious interproximal lesions. Part I: Evidence from the literature. Journal (Canadian Dental Association). 1996;62(9):731-6. https://www.embase.com/search/results?subaction=viewrecord&id=L126304471&from=export doi:	No	Not relevant according to PECO and inclusion/exclusion criteria
224	Abdullah WA. The use of a single titanium microplate in displaced pediatric parasymphysial mandibular fractures. The Saudi Dental Journal. 2009;21(2):95-100. https://ovidsp.ovid.com/ovidweb.cgi?T=JS&CSC=Y&NEWS=N&PAGE=fulltext&D=pmnm2&AN=23960466 doi:10.1016/j.sdentj.2009.07.007	No	Not relevant according to PECO and inclusion/exclusion criteria
225	Aggarwal V, Singla M. Use of computed tomography scans and ultrasound in differential diagnosis and evaluation of nonsurgical management of periapical lesions. Oral Surgery Oral Medicine Oral Pathology Oral Radiology & Endodontics. 2010;109(6):917-23. https://ovidsp.ovid.com/ovidweb.cgi?T=JS&CSC=Y&NEWS=N&PAGE=fulltext&D=med8&AN=20399691 doi:10.1016/j.tripleo.2009.12.055	No	Not relevant according to PECO and inclusion/exclusion criteria
226	Al Mulla AH, Al Kharsa S, Kjellberg H, Birkhed D. The use of Cariogram to evaluate caries-risk profiles in orthodontic patients. World Journal of Orthodontics. 2010;11(2):160-7. https://ovidsp.ovid.com/ovidweb.cgi?T=JS&CSC=Y&NEWS=N&PAGE=fulltext&D=med8&AN=20552103 doi:	No	Not relevant according to PECO and inclusion/exclusion criteria
227	Benavides E, Rios HF, Ganz SD, An CH, Resnik R, Reardon GT, et al. Use of cone beam computed tomography in implant dentistry: the International Congress of Oral Implantologists consensus report. Implant Dentistry. 2012;21(2):78-86. https://ovidsp.ovid.com/ovidweb.cgi?T=JS&CSC=Y&NEWS=N&PAGE=fulltext&D=med9&AN=22382748 doi:10.1097/ID.0b013e31824885b5	No	Not relevant according to PECO and inclusion/exclusion criteria
228	Brasileiro CB, Chalub L, Abreu M, Barreiros ID, Amaral TMP, Kakehasi AM, et al. Use of cone beam computed tomography in identifying postmenopausal women with osteoporosis. ARCHIVES OF OSTEOPOROSIS. 2017;12(1). doi:10.1007/s11657-017-0314-7	No	Not relevant according to PECO and inclusion/exclusion criteria
229	Çakli H, Cingi C, Ay Y, Oghan F, Ozer T, Kaya E. Use of cone beam computed tomography in otolaryngologic treatments. European Archives of Oto-Rhino-Laryngology. 2012;269(3):711-20. https://www.embase.com/search/results?subaction=viewrecord&id=L51636759&from=exporthttp://dx.doi.org/10.1007/s00405-011-1781-x doi:10.1007/s00405-011-1781-x	No	Not relevant according to PECO and inclusion/exclusion criteria
230	Chana RS, Wiltshire WA, Cholakis A, Levine G. Use of cone-beam computed tomography in the diagnosis of sensory nerve paresthesia secondary to orthodontic tooth movement: a clinical report. American Journal of Orthodontics & Dentofacial Orthopedics. 2013;144(2):299-303. https://ovidsp.ovid.com/ovidweb.cgi?T=JS&CSC=Y&NEWS=N&PAGE=fulltext&D=med10&AN=23910211 doi:10.1016/j.ajodo.2012.05.024	No	Not relevant according to PECO and inclusion/exclusion criteria
231	Chaudhry U, Cohen JR, Al-Samawi Y. Use of cone beam computed tomography imaging for airway measurement to predict obstructive sleep apnea. Cranio. 2022;40(5):418-24. https://ovidsp.ovid.com/ovidweb.cgi?T=JS&CSC=Y&NEWS=N&PAGE=fulltext&D=medl&AN=32396453 doi:10.1080/08869634.2020.1765602	No	Not relevant according to PECO and inclusion/exclusion criteria
232	Closmann JJ, Schmidt BL. The use of cone beam computed tomography as an aid in evaluating and treatment planning for mandibular cancer. Journal of Oral & Maxillofacial Surgery. 2007;65(4):766-71. https://ovidsp.ovid.com/ovidweb.cgi?T=JS&CSC=Y&NEWS=N&PAGE=fulltext&D=med6&AN=17368377 doi:	No	Not relevant according to PECO and inclusion/exclusion criteria
233	Ghaeminia H, Meijer GJ, Soehardi A, Borstlap WA, Mulder J, Vlijmen OJ, et al. The use of cone beam CT for the removal of wisdom teeth changes the surgical approach compared with panoramic radiography: a pilot study. International Journal of Oral & Maxillofacial Surgery. 2011;40(8):834-9. https://ovidsp.ovid.com/ovidweb.cgi?T=JS&CSC=Y&NEWS=N&PAGE=fulltext&D=med8&AN=21507612 doi:10.1016/j.ijom.2011…	No	Not relevant according to PECO and inclusion/exclusion criteria
234	Helmrot E, Carlsson GA, Eckerdal O, Sandborg M. USE OF AN IVORY WEDGE AS A TEST PHANTOM IN ANALYZING THE INFLUENCE OF SCATTERED RADIATION AND TUBE POTENTIAL ON RADIOGRAPHIC CONTRAST IN INTRAORAL DENTAL RADIOLOGY. RADIATION PROTECTION DOSIMETRY. 1993;49(1):125-7. doi:	No	Not relevant according to PECO and inclusion/exclusion criteria
235	Hidalgo-Rivas JA, Theodorakou C, Carmichael F, Murray B, Payne M, Horner K. Use of cone beam CT in children and young people in three United Kingdom dental hospitals. International Journal of Paediatric Dentistry. 2014;24(5):336-48. https://ovidsp.ovid.com/ovidweb.cgi?T=JS&CSC=Y&NEWS=N&PAGE=fulltext&D=med11&AN=25247224 doi:	No	Not relevant according to PECO and inclusion/exclusion criteria
236	Howlett DC, Malcolm PN, Scott-Mackie PL, Ayers AB. The use of antibiotic prophylaxis in radiology departments for patients at high-risk of infective endocarditis. Clinical Radiology. 1996;51(9):649-50. https://www.embase.com/search/results?subaction=viewrecord&id=L26318935&from=exporthttp://dx.doi.org/10.1016/S0009-9260(96)80061-4 doi:10.1016/S0009-9260(96)80061-4	No	Not relevant according to PECO and inclusion/exclusion criteria
237	Matzen LH, Schropp L, Spin-Neto R, Wenzel A. Use of cone beam computed tomography to assess significant imaging findings related to mandibular third molar impaction. ORAL SURGERY ORAL MEDICINE ORAL PATHOLOGY ORAL RADIOLOGY. 2017;124(5):506-16. doi:10.1016/j.oooo.2017.07.007	No	Not relevant according to PECO and inclusion/exclusion criteria
238	Pitts NB. The use of bitewing radiographs in the management of dental caries: scientific and practical considerations. Dento-Maxillo-Facial Radiology. 1996;25(1):5-16. https://ovidsp.ovid.com/ovidweb.cgi?T=JS&CSC=Y&NEWS=N&PAGE=fulltext&D=med4&AN=9084279 doi:	No	Not relevant according to PECO and inclusion/exclusion criteria
239	Qassemyar Q, Assouly N, Temam S, Kolb F. Use of a three-dimensional custom-made porous titanium prosthesis for mandibular body reconstruction. International Journal of Oral and Maxillofacial Surgery. 2017;46(10):1248-51. https://www.embase.com/search/results?subaction=viewrecord&id=L616896488&from=exporthttp://dx.doi.org/10.1016/j.ijom.2017.06.001 doi:10.1016/j.ijom.2017.06.001	No	Not relevant according to PECO and inclusion/exclusion criteria
240	Ricotta F, Battaglia S, Bolognesi F, Ceccariglia F, Marchetti C, Tarsitano A. Use of cad–cam bridging mandibular prosthesis in osteonecrosis of the jaw: The experience of our school. Journal of Clinical Medicine. 2020;9(11):1-10. https://www.embase.com/search/results?subaction=viewrecord&id=L2005380126&from=exporthttp://dx.doi.org/10.3390/jcm9113516 doi:10.3390/jcm9113516	No	Not relevant according to PECO and inclusion/exclusion criteria
241	Rios HF, Borgnakke WS, Benavides E. The Use of Cone-Beam Computed Tomography in Management of Patients Requiring Dental Implants: An American Academy of Periodontology Best Evidence Review. Journal of Periodontology. 2017;88(10):946-59. https://ovidsp.ovid.com/ovidweb.cgi?T=JS&CSC=Y&NEWS=N&PAGE=fulltext&D=med14&AN=28967330 doi:10.1902/jop.2017.160548	No	Not relevant according to PECO and inclusion/exclusion criteria
242	Scarfe WC. Use of cone-beam computed tomography in endodontics joint position statement of the American Association of Endodontists and the American Academy of Oral and Maxillofacial Radiology. Oral Surgery, Oral Medicine, Oral Pathology, Oral Radiology and Endodontology. 2011;111(2):234-7. https://www.embase.com/search/results?subaction=viewrecord&id=L361110330&from=exporthttp://dx.doi.org/10.10…	No	Not relevant according to PECO and inclusion/exclusion criteria
243	Shemesh H, Cristescu RC, Wesselink PR, Wu MK. The use of cone-beam computed tomography and digital periapical radiographs to diagnose root perforations. Journal of Endodontics. 2011;37(4):513-6. https://ovidsp.ovid.com/ovidweb.cgi?T=JS&CSC=Y&NEWS=N&PAGE=fulltext&D=med8&AN=21419300 doi:10.1016/j.joen.2010.12.003	No	Not relevant according to PECO and inclusion/exclusion criteria
244	Siessegger M, Schneider BT, Mischkowski RA, Lazar F, Krug B, Klesper B, et al. Use of an image-guided navigation system in dental implant surgery in anatomically complex operation sites. Journal of Cranio-Maxillo-Facial Surgery. 2001;29(5):276-81. https://ovidsp.ovid.com/ovidweb.cgi?T=JS&CSC=Y&NEWS=N&PAGE=fulltext&D=med4&AN=11673922 doi:	No	Not relevant according to PECO and inclusion/exclusion criteria
245	Baldawa RS, Saluja HM, Kasat VO, Kalburge JV, Baheti SG. An unusually large oral pregnancy tumor. Pravara Medical Review. 2011;3(4):23-6. https://www.embase.com/search/results?subaction=viewrecord&id=L366120658&from=export doi:	No	Not relevant according to PECO and inclusion/exclusion criteria
246	Bouchard M, Bauer JM, Bompadre V, Krengel WF. An Updated Algorithm for Radiographic Screening of Upper Cervical Instability in Patients With Down Syndrome. SPINE DEFORMITY. 2019;7(6):950-6. doi:10.1016/j.jspd.2019.01.012	No	Not relevant according to PECO and inclusion/exclusion criteria
247	Bridgman JB, Campbell DJ. An update on dental radiology: quality and safety. New Zealand Dental Journal. 1995;91(403):16-21. https://ovidsp.ovid.com/ovidweb.cgi?T=JS&CSC=Y&NEWS=N&PAGE=fulltext&D=med3&AN=7746555 doi:	No	Not relevant according to PECO and inclusion/exclusion criteria
248	Dreiseidler T, Ritter L, Keeve E, Mischkowski RA, Neugebauer J, Zoller JE. Usability of the cone beam technique for three-dimensional pre-surgical dental implant treatment planning. INTERNATIONAL JOURNAL OF COMPUTER ASSISTED RADIOLOGY AND SURGERY. 2006;1:397-8. doi:	No	Not relevant according to PECO and inclusion/exclusion criteria
249	Ellatif M, Sharif B, Lindsay D, Pollock R, Saifuddin A. An update on the imaging of diaphyseal aclasis. Skeletal Radiology. 2021;50(10):1941-62. https://www.embase.com/search/results?subaction=viewrecord&id=L2011030430&from=exporthttp://dx.doi.org/10.1007/s00256-021-03770-3 doi:10.1007/s00256-021-03770-3	No	Not relevant according to PECO and inclusion/exclusion criteria
250	Franco-Barrera MJ, Zavala-Cerna MG, Fernandez-Tamayo R, Vivanco-Perez I, Fernandez-Tamayo NM, Torres-Bugarin O. An update on peripheral ossifying fibroma: case report and literature review. Oral & Maxillofacial Surgery. 2016;20(1):1-7. https://ovidsp.ovid.com/ovidweb.cgi?T=JS&CSC=Y&NEWS=N&PAGE=fulltext&D=med13&AN=26556782 doi:10.1007/s10006-015-0535-0	No	Not relevant according to PECO and inclusion/exclusion criteria
251	Gašperšič R, Dard M, Linder S, Oblak Č. The use of 4-mm implants splinted to 10-mm implants for replacement of multiple missing teeth in the posterior axilla region with expanded maxillary sinus. An observational cases series: Patient characteristics and preliminary results. International Journal of Periodontics and Restorative Dentistry. 2021;41(2):261-8. https://www.embase.com/search/results?su…	No	Not relevant according to PECO and inclusion/exclusion criteria
252	Gervasio A, Bollani P, Biasio A. US in mid-portion Achilles tendon injury. Journal of Ultrasound. 2014;17(2):135-9. https://www.embase.com/search/results?subaction=viewrecord&id=L373181838&from=exporthttp://dx.doi.org/10.1007/s40477-013-0023-z doi:10.1007/s40477-013-0023-z	No	Not relevant according to PECO and inclusion/exclusion criteria
253	Hung K, Montalvao C, Tanaka R, Kawai T, Bornstein MM. The use and performance of artificial intelligence applications in dental and maxillofacial radiology: A systematic review. Dento-Maxillo-Facial Radiology. 2020;49(1):20190107. https://ovidsp.ovid.com/ovidweb.cgi?T=JS&CSC=Y&NEWS=N&PAGE=fulltext&D=med17&AN=31386555 doi:10.1259/dmfr.20190107	No	Not relevant according to PECO and inclusion/exclusion criteria
254	Khan ZH, Mofrad MK, Arbabi S, Javid MJ, Makarem J. Upper lip bite test as a predictor of difficult mask ventilation: A prospective study. Middle East Journal of Anesthesiology. 2009;20(3):377-82. https://www.embase.com/search/results?subaction=viewrecord&id=L355460782&from=export doi:	No	Not relevant according to PECO and inclusion/exclusion criteria
255	Levin L, Shpigel I, Peretz B. The use of a self-report questionnaire for dental health status assessment: a preliminary study. British Dental Journal. 2013;214(5):E15. https://ovidsp.ovid.com/ovidweb.cgi?T=JS&CSC=Y&NEWS=N&PAGE=fulltext&D=med10&AN=23470417 doi:10.1038/sj.bdj.2013.224	No	Not relevant according to PECO and inclusion/exclusion criteria
256	Orhan K, Uyanik LO, Erkmen E, Kilinc Y. Unusually severe limitation of the jaw attributable to fibrodysplasia ossificans progressiva: a case report with cone-beam computed tomography findings. ORAL SURGERY ORAL MEDICINE ORAL PATHOLOGY ORAL RADIOLOGY. 2012;113(3):404-9. doi:10.1016/j.tripleo.2011.03.011	No	Not relevant according to PECO and inclusion/exclusion criteria
257	Rakower W. An unusually positioned tooth. New York State Dental Journal. 1966;32(6):262-4. https://ovidsp.ovid.com/ovidweb.cgi?T=JS&CSC=Y&NEWS=N&PAGE=fulltext&D=med1&AN=5220856 doi:	No	Not relevant according to PECO and inclusion/exclusion criteria
258	Reda R, Zanza A, Mazzoni A, Cicconetti A, Testarelli L, Di Nardo D. An Update of the Possible Applications of Magnetic Resonance Imaging (MRI) in Dentistry: A Literature Review. Journal of Imaging. 2021;7(5):21. https://ovidsp.ovid.com/ovidweb.cgi?T=JS&CSC=Y&NEWS=N&PAGE=fulltext&D=pmnm5&AN=34460671 doi:10.3390/jimaging7050075	No	Not relevant according to PECO and inclusion/exclusion criteria
259	Ruder AM, Waters MA, Carreon T, Butler MA, Davis-King KE, Calvert GM, et al. The Upper Midwest Health Study: a case-control study of primary intracranial gliomas in farm and rural residents. Journal of Agricultural Safety & Health. 2006;12(4):255-74. https://ovidsp.ovid.com/ovidweb.cgi?T=JS&CSC=Y&NEWS=N&PAGE=fulltext&D=med6&AN=17131948 doi:	No	Not relevant according to PECO and inclusion/exclusion criteria
260	Scolozzi P, Lombardi T, Richter M. Upper lip swelling caused by a large dentigerous cyst. European Archives of Oto-Rhino-Laryngology. 2005;262(3):246-9. https://www.embase.com/search/results?subaction=viewrecord&id=L40576747&from=exporthttp://dx.doi.org/10.1007/s00405-004-0782-4 doi:10.1007/s00405-004-0782-4	No	Not relevant according to PECO and inclusion/exclusion criteria
261	Sorop I, Mossang D, Iacob MR, Dadulescu E, Iacob O. Update of diagnostic medical and dental x-ray exposures in Romania. Journal of Radiological Protection. 2008;28(4):563-71. https://ovidsp.ovid.com/ovidweb.cgi?T=JS&CSC=Y&NEWS=N&PAGE=fulltext&D=med7&AN=19029586 doi:10.1088/0952-4746/28/4/008	No	Not relevant according to PECO and inclusion/exclusion criteria
262	Vanderas AP, Manetas C, Papagiannoulis L. Urinary catecholamine levels in children with and without dental caries. Journal of Dental Research. 1995;74(10):1671-8. https://ovidsp.ovid.com/ovidweb.cgi?T=JS&CSC=Y&NEWS=N&PAGE=fulltext&D=med3&AN=7499590 doi:	No	Not relevant according to PECO and inclusion/exclusion criteria
263	Whaites E, Brown J. An update on dental imaging. BRITISH DENTAL JOURNAL. 1998;185(4):166-72. doi:10.1038/sj.bdj.4809765	No	Not relevant according to PECO and inclusion/exclusion criteria
264	White SC, Mallya SM. Update on the biological effects of ionizing radiation, relative dose factors and radiation hygiene. Australian Dental Journal. 2012;57:2-8. https://ovidsp.ovid.com/ovidweb.cgi?T=JS&CSC=Y&NEWS=N&PAGE=fulltext&D=med9&AN=22376091 doi:10.1111/j.1834-7819.2011.01665.x	No	Not relevant according to PECO and inclusion/exclusion criteria
265	Ajila V, Gopakumar R, Hegde S, Babu S, Harini K. Unusual presentation of solitary bone cyst - A case report. Nitte University Journal of Health Science. 2014;4(1):135-7. https://www.embase.com/search/results?subaction=viewrecord&id=L373546583&from=export doi:	No	Not relevant according to PECO and inclusion/exclusion criteria
266	Annibali S, Pippi R, Perfetti G. Unusual surgical approach in a bilateral case of mandibular buccal infected cyst. Minerva Stomatologica. 2002;51(5):219-24. https://ovidsp.ovid.com/ovidweb.cgi?T=JS&CSC=Y&NEWS=N&PAGE=fulltext&D=med4&AN=12070473 doi:	No	Not relevant according to PECO and inclusion/exclusion criteria
267	Araki M, Matsumoto K, Matsumoto N, Honda K, Ohki H, Komiyama K. Unusual radiographic appearance of ossifying fibroma in the left mandibular angle. Dento-Maxillo-Facial Radiology. 2010;39(5):314-9. https://ovidsp.ovid.com/ovidweb.cgi?T=JS&CSC=Y&NEWS=N&PAGE=fulltext&D=med8&AN=20587656 doi:10.1259/dmfr/81820042	No	Not relevant according to PECO and inclusion/exclusion criteria
268	Boffano P, Gallesio C, Daniele D, Roccia F. An unusual trilobate Stafne bone cavity. SURGICAL AND RADIOLOGIC ANATOMY. 2013;35(4):351-3. doi:10.1007/s00276-012-1043-7	No	Not relevant according to PECO and inclusion/exclusion criteria
269	Delantoni A, Papademitriou P. An unusually large asymptomatic periapical lesion that presented as a random finding on a panoramic radiograph. Oral Surgery Oral Medicine Oral Pathology Oral Radiology & Endodontics. 2007;104(2):e62-5. https://ovidsp.ovid.com/ovidweb.cgi?T=JS&CSC=Y&NEWS=N&PAGE=fulltext&D=med6&AN=17560146 doi:	No	Not relevant according to PECO and inclusion/exclusion criteria
270	Economopoulou P, Sotiriadou S. An unusual tumor of the mandible with features of unicystic ameloblastoma and ameloblastic fibroma. Journal of Oral and Maxillofacial Surgery. 1998;56(10):1196-200. https://www.embase.com/search/results?subaction=viewrecord&id=L28475598&from=exporthttp://dx.doi.org/10.1016/S0278-2391(98)90770-4 doi:10.1016/S0278-2391(98)90770-4	No	Not relevant according to PECO and inclusion/exclusion criteria
271	Elouarith I, Elmajoudi S, Habiba K, Ech-Charif S, Mahdi Y, Khmou M, et al. An unusual variant of lipoma: Case report. Journal of Surgical Case Reports. 2022;2022(5). https://www.embase.com/search/results?subaction=viewrecord&id=L2018933770&from=exporthttp://dx.doi.org/10.1093/jscr/rjac233 doi:10.1093/jscr/rjac233	No	Not relevant according to PECO and inclusion/exclusion criteria
272	Gabric D, Manojlovic S, Zadravec D, Boras VV, Virag M. Unusual radiographic presentation of an aneurysmal bone cyst of the mandible. ORAL RADIOLOGY. 2017;33(1):71-5. doi:10.1007/s11282-016-0239-7	No	Not relevant according to PECO and inclusion/exclusion criteria
273	Graham RM. An unusual radiograph finding. British Dental Journal. 1996;180(12):448. https://ovidsp.ovid.com/ovidweb.cgi?T=JS&CSC=Y&NEWS=N&PAGE=fulltext&D=med4&AN=8703591 doi:	No	Not relevant according to PECO and inclusion/exclusion criteria
274	Guven O. An unusual treatment with sagittal split osteotomy: report of a case involving an odontoma. International Journal of Adult Orthodontics & Orthognathic Surgery. 1999;14(2):163-6. https://ovidsp.ovid.com/ovidweb.cgi?T=JS&CSC=Y&NEWS=N&PAGE=fulltext&D=med4&AN=10686840 doi:	No	Not relevant according to PECO and inclusion/exclusion criteria
275	Matus D, Fonseca GM. Unusual root and canal morphology of the mandibular first molar as an indication for cone-beam computed tomography: About a "borderline" endodontic case. ODONTOESTOMATOLOGIA. 2022;24(39). doi:10.22592/ode2022n39e410	No	Not relevant according to PECO and inclusion/exclusion criteria
276	Parmar YS, Tarsariya VM, Jayam C, Bandlapalli A. An unusual presentation of peripheral ossifying fibroma in an elderly man. BMJ Case Reports. 2014. https://www.embase.com/search/results?subaction=viewrecord&id=L373337073&from=exporthttp://dx.doi.org/10.1136/bcr-2014-204606 doi:10.1136/bcr-2014-204606	No	Not relevant according to PECO and inclusion/exclusion criteria
277	Schofield ID. An unusual traumatic bone cyst. Oral Surgery, Oral Medicine, Oral Pathology. 1974;38(2):198-203. https://ovidsp.ovid.com/ovidweb.cgi?T=JS&CSC=Y&NEWS=N&PAGE=fulltext&D=med1&AN=4528416 doi:	No	Not relevant according to PECO and inclusion/exclusion criteria
278	Singer SR, Mupparapu M, Milles M, Rinaggio J, Pisano D, Quaranta P. Unusually large complex odontoma in maxillary sinus associated with unerupted tooth. Report of case and review of literature. New York State Dental Journal. 2007;73(4):51-3. https://ovidsp.ovid.com/ovidweb.cgi?T=JS&CSC=Y&NEWS=N&PAGE=fulltext&D=med6&AN=17891883 doi:	No	Not relevant according to PECO and inclusion/exclusion criteria
279	Skuhala T, Vukelić D, Desnica B, Balen-Topić M, Stanimirović A, Višković K. Unusual presentations of actinomycosis: A case series and literature review. Journal of Infection in Developing Countries. 2021;15(6):892-6. https://www.embase.com/search/results?subaction=viewrecord&id=L2013626400&from=exporthttp://dx.doi.org/10.3855/jidc.13414 doi:10.3855/jidc.13414	No	Not relevant according to PECO and inclusion/exclusion criteria
280	Valiyaparambil J, Rengasamy K, Mallya SM. An unusual soft tissue radiopacity--radiographic appearance of a dermal filler. British Dental Journal. 2009;207(5):211-2. https://ovidsp.ovid.com/ovidweb.cgi?T=JS&CSC=Y&NEWS=N&PAGE=fulltext&D=med7&AN=19749712 doi:10.1038/sj.bdj.2009.764	No	Not relevant according to PECO and inclusion/exclusion criteria
281	Wessberg GA. Unusual presentations of dentigerous cysts. Hawaii Dental Journal. 1998;29(9):12-4. https://ovidsp.ovid.com/ovidweb.cgi?T=JS&CSC=Y&NEWS=N&PAGE=fulltext&D=med4&AN=11907902 doi:	No	Not relevant according to PECO and inclusion/exclusion criteria
282	Yang RH, Chu YK, Li WY. Unusual Site of Metastasis Detected With FDG PET/CT in a Case of Recurrent Rectosigmoid Cancer. CLINICAL NUCLEAR MEDICINE. 2014;39(4):355-7. doi:10.1097/RLU.0000000000000293	No	Not relevant according to PECO and inclusion/exclusion criteria
283	Zaitoun H, Kujan O, Sloan P. An Unusual Recurrent Cementoblastoma Associated With a Developing Lower Second Molar Tooth: A Case Report. Journal of Oral and Maxillofacial Surgery. 2007;65(10):2080-2. https://www.embase.com/search/results?subaction=viewrecord&id=L47404715&from=exporthttp://dx.doi.org/10.1016/j.joms.2006.06.288 doi:10.1016/j.joms.2006.06.288	No	Not relevant according to PECO and inclusion/exclusion criteria
284	Zrounba H, Lanthemann E, Broome M. Unusual X-RAY finding after mandibular reconstruction. Journal of Stomatology, Oral and Maxillofacial Surgery. 2017;118(5):331-2. https://ovidsp.ovid.com/ovidweb.cgi?T=JS&CSC=Y&NEWS=N&PAGE=fulltext&D=med14&AN=28642193 doi:10.1016/j.jormas.2017.06.007	No	Not relevant according to PECO and inclusion/exclusion criteria
285	An SY, Shin HI, Choi KS, Park JW, Kim YG, Benavides E, et al. Unusual osteoid osteoma of the mandible: report of case and review of the literature. Oral Surgery, Oral Medicine, Oral Pathology and Oral Radiology. 2013;116(2):e134-40. https://ovidsp.ovid.com/ovidweb.cgi?T=JS&CSC=Y&NEWS=N&PAGE=fulltext&D=med10&AN=23849381 doi:10.1016/j.oooo.2013.04.010	No	Not relevant according to PECO and inclusion/exclusion criteria
286	Bergamini ML, Sanches GT, Pina PSS, D'Avila RP, Canto AMD, Ogawa CM, et al. Unusual multiple dentigerous cysts evaluated by cone beam computed tomography: a case report on a non-syndromic patient. Brazilian Journal of Otorhinolaryngology. 2021;87(1):110-3. https://www.embase.com/search/results?subaction=viewrecord&id=L2006863941&from=exporthttp://dx.doi.org/10.1016/j.bjorl.2020.05.016 doi:10.1016…	No	Not relevant according to PECO and inclusion/exclusion criteria
287	Buchanan A, Kalathingal S, Capes J, Kurago Z. Unusual presentation of extranodal diffuse large B-cell lymphoma in the head and neck: description of a case with emphasis on radiographic features and review of the literature. Dento-Maxillo-Facial Radiology. 2015;44(3):20140288. https://ovidsp.ovid.com/ovidweb.cgi?T=JS&CSC=Y&NEWS=N&PAGE=fulltext&D=med12&AN=25421808 doi:10.1259/dmfr.20140288	No	Not relevant according to PECO and inclusion/exclusion criteria
288	Ertem SY, Uckan S, Ozdemir H. An unusual presentation of an intraosseous epidermoid cyst of the anterior maxilla: a case report. Journal of Medical Case Reports [Electronic Resource]. 2014;8:262. https://ovidsp.ovid.com/ovidweb.cgi?T=JS&CSC=Y&NEWS=N&PAGE=fulltext&D=med11&AN=25070270 doi:10.1186/1752-1947-8-262	No	Not relevant according to PECO and inclusion/exclusion criteria
289	García-Reija MF, Matilla JM, De Paz A, Sánchez-Cuéllar A, Verrier A. Unusual metastasis to the mandibular alveolus of a malignant pleural mesothelioma. Otolaryngology - Head and Neck Surgery. 2002;126(4):435-7. https://www.embase.com/search/results?subaction=viewrecord&id=L41123572&from=exporthttp://dx.doi.org/10.1067/mhn.2002.123921 doi:10.1067/mhn.2002.123921	No	Not relevant according to PECO and inclusion/exclusion criteria
290	Gorab GN, Brahney C, Aria AA. Unusual presentation of a Stafne bone cyst. Oral Surgery, Oral Medicine, Oral Pathology. 1986;61(3):213-5. https://ovidsp.ovid.com/ovidweb.cgi?T=JS&CSC=Y&NEWS=N&PAGE=fulltext&D=med2&AN=3458122 doi:	No	Not relevant according to PECO and inclusion/exclusion criteria
291	Gultekin SE, Senguven B, Isik Gonul I, Okur B, Buettner R. Unusual Presentation of an Adenocarcinoma of the Lung Metastasizing to the Mandible, Including Molecular Analysis and a Review of the Literature. Journal of Oral & Maxillofacial Surgery. 2016;74(10):2007.e1-8. https://ovidsp.ovid.com/ovidweb.cgi?T=JS&CSC=Y&NEWS=N&PAGE=fulltext&D=med13&AN=27376181 doi:10.1016/j.joms.2016.06.004	No	Not relevant according to PECO and inclusion/exclusion criteria
292	Guo YJ, Li G, Gao Y, Ma XC. An unusual odontogenic myxoma in mandible and submandibular region: a rare case report. Dento-Maxillo-Facial Radiology. 2014;43(8):20140087. https://ovidsp.ovid.com/ovidweb.cgi?T=JS&CSC=Y&NEWS=N&PAGE=fulltext&D=pmnm3&AN=25270061 doi:10.1259/dmfr.20140087	No	Not relevant according to PECO and inclusion/exclusion criteria
293	Lee S, Lee C, Kim JK, Nam W. An unusual presentation of intraosseous malignant peripheral nerve sheath tumour of mandible. Dento-Maxillo-Facial Radiology. 2019;48(7):20180341. https://ovidsp.ovid.com/ovidweb.cgi?T=JS&CSC=Y&NEWS=N&PAGE=fulltext&D=med16&AN=31188646 doi:10.1259/dmfr.20180341	No	Not relevant according to PECO and inclusion/exclusion criteria
294	Li TK, MacDonald-Jankowski DS. An unusual presentation of a high-grade, non-Hodgkin's lymphoma in the maxilla. Dento-Maxillo-Facial Radiology. 1991;20(4):224-6. https://ovidsp.ovid.com/ovidweb.cgi?T=JS&CSC=Y&NEWS=N&PAGE=fulltext&D=med3&AN=1808012 doi:	No	Not relevant according to PECO and inclusion/exclusion criteria
295	Lim J, Hinchy N, Odingo N, Colosi D, Mahdian M. An unusual presentation of osteoblastoma of the maxilla: A case report. Imaging Science in Dentistry. 2021;51(4):455-60. https://ovidsp.ovid.com/ovidweb.cgi?T=JS&CSC=Y&NEWS=N&PAGE=fulltext&D=pmnm6&AN=34988007 doi:10.5624/isd.20210046	No	Not relevant according to PECO and inclusion/exclusion criteria
296	Maclennan WD, McKendrick AJ. Unusual Odontogenic Tumor:Report of Case. Journal of Oral Surgery, Anesthesia, & Hospital Dental Service. 1963;21:429-31. https://ovidsp.ovid.com/ovidweb.cgi?T=JS&CSC=Y&NEWS=N&PAGE=fulltext&D=med1&AN=14066667 doi:	No	Not relevant according to PECO and inclusion/exclusion criteria
297	Mannelli L, Hoang MV, Sabath AP, Linnau KF. An unusual oral mass. Gastroenterology. 2012;142(3):e14-5. https://ovidsp.ovid.com/ovidweb.cgi?T=JS&CSC=Y&NEWS=N&PAGE=fulltext&D=med9&AN=22285539 doi:10.1053/j.gastro.2011.08.047	No	Not relevant according to PECO and inclusion/exclusion criteria
298	Mogit Gupta Y, Uma Maheswari TN, Maragathavalli G. Unusual manifestation of Adenoid cystic carcinoma in palate with peripheral extension - A case report. Biomedicine (India). 2015;35(1):112-5. https://www.embase.com/search/results?subaction=viewrecord&id=L612011981&from=export doi:	No	Not relevant according to PECO and inclusion/exclusion criteria
299	Pace C, Holt D, Payne M. An unusual presentation of an ectopic third molar in the condylar region. Australian Dental Journal. 2010;55(3):325-7. https://ovidsp.ovid.com/ovidweb.cgi?T=JS&CSC=Y&NEWS=N&PAGE=fulltext&D=med8&AN=20887523 doi:10.1111/j.1834-7819.2010.01243.x	No	Not relevant according to PECO and inclusion/exclusion criteria
300	Pareek S, Panda S, Padhiary S, Champatyray S, Mohanty N. Unusual presentation of dentigerous cysts arising from complex and compound odontomas. Indian Journal of Public Health Research and Development. 2019;10(9):1597-600. https://www.embase.com/search/results?subaction=viewrecord&id=L2003242523&from=exporthttp://dx.doi.org/10.5958/0976-5506.2019.02752.9 doi:10.5958/0976-5506.2019.02752.9	No	Not relevant according to PECO and inclusion/exclusion criteria
301	Remya K, Sudha S, Nair RG, Jyothi H. An unusual presentation of ghost cell odontogenic carcinoma: A case report with review of literature. Indian Journal of Dental Research. 2018;29(2):238-43. https://ovidsp.ovid.com/ovidweb.cgi?T=JS&CSC=Y&NEWS=N&PAGE=fulltext&D=med15&AN=29652021 doi:10.4103/ijdr.IJDR_442_17	No	Not relevant according to PECO and inclusion/exclusion criteria
302	Shimizu R, Ohga N, Miyakoshi M, Asaka T, Sato J, Kitagawa Y. Unusual maxillary osteoblastic and osteolytic lesions presenting as an initial manifestation of childhood acute myeloid leukemia: A case report. Quintessence International. 2017;48(2):149-53. https://ovidsp.ovid.com/ovidweb.cgi?T=JS&CSC=Y&NEWS=N&PAGE=fulltext&D=med14&AN=27981267 doi:10.3290/j.qi.a37383	No	Not relevant according to PECO and inclusion/exclusion criteria
303	Varma BR, Kumar KS, Verghese RS, Janardhanan M. Unusual presentation of lipoma on the tongue. BMJ Case Reports. 2020;13(4). https://www.embase.com/search/results?subaction=viewrecord&id=L631499994&from=exporthttp://dx.doi.org/10.1136/bcr-2019-232485 doi:10.1136/bcr-2019-232485	No	Not relevant according to PECO and inclusion/exclusion criteria
304	Verdeja R, Stauffer E, Lombardi T. Unusual Presentation of Clear Cell Odontogenic Carcinoma: Case Report and Literature Review. Diagnostics. 2022;12(4). https://www.embase.com/search/results?subaction=viewrecord&id=L2016600327&from=exporthttp://dx.doi.org/10.3390/diagnostics12041019 doi:10.3390/diagnostics12041019	No	Not relevant according to PECO and inclusion/exclusion criteria
305	Yong CW, Lum JL, Makmur A, Seet JE, Lim AAT. Unusual metastatic presentations of a primary right parapharyngeal acinic cell adenocarcinoma. International Journal of Oral and Maxillofacial Surgery. 2020;49(5):564-8. https://www.embase.com/search/results?subaction=viewrecord&id=L2003461508&from=exporthttp://dx.doi.org/10.1016/j.ijom.2019.09.012 doi:10.1016/j.ijom.2019.09.012	No	Not relevant according to PECO and inclusion/exclusion criteria
306	Baykul T, Aydin U, Mk OC. Unusual combination of presenting features in multiple myeloma. Dento-Maxillo-Facial Radiology. 2004;33(6):413-9. https://ovidsp.ovid.com/ovidweb.cgi?T=JS&CSC=Y&NEWS=N&PAGE=fulltext&D=med5&AN=15665237 doi:	No	Not relevant according to PECO and inclusion/exclusion criteria
307	Cembranos JL, Bua JA, Amezaga JA, Zuazua JS. An unusual intraparotid foreign body simulating a tumour: shrapnel from the Spanish Civil War. International Journal of Oral & Maxillofacial Surgery. 2011;40(8):880-3. https://ovidsp.ovid.com/ovidweb.cgi?T=JS&CSC=Y&NEWS=N&PAGE=fulltext&D=med8&AN=21419602 doi:10.1016/j.ijom.2011.02.013	No	Not relevant according to PECO and inclusion/exclusion criteria
308	Chen A, Coelho P, de Sousa D, Caramês J. Unusual growth of a nasopalatine cyst. Revista Portuguesa de Estomatologia, Medicina Dentaria e Cirurgia Maxilofacial. 2011;52(1):35-8. https://www.embase.com/search/results?subaction=viewrecord&id=L364263391&from=exporthttp://dx.doi.org/10.1016/S1646-2890(11)70008-5 doi:10.1016/S1646-2890(11)70008-5	No	Not relevant according to PECO and inclusion/exclusion criteria
309	de Morais EF, Moreira DG, Oliveira VA, Rodrigues RR, Germano AR, Freitas RA. An Unusual Clinical Presentation of Solitary Fibrous Tumor in the Oral Cavity. Case Reports in Pathology Print. 2017;2017:4395049. https://ovidsp.ovid.com/ovidweb.cgi?T=JS&CSC=Y&NEWS=N&PAGE=fulltext&D=pmnm4&AN=28326216 doi:10.1155/2017/4395049	No	Not relevant according to PECO and inclusion/exclusion criteria
310	De Soyza A, Higgins B, Gould K. An unusual case of pulmonary abscess [7]. Journal of Infection. 2000;41(1):114. https://www.embase.com/search/results?subaction=viewrecord&id=L30649024&from=exporthttp://dx.doi.org/10.1053/jinf.2000.0686 doi:10.1053/jinf.2000.0686	No	Not relevant according to PECO and inclusion/exclusion criteria
311	Di Girolamo S, Di Girolamo M, Giacomini PG, Ferraro S, Izzo R. Unusual evolution of a residual dental cyst: a giant rhinolith. Cranio. 2008;26(4):294-7. https://ovidsp.ovid.com/ovidweb.cgi?T=JS&CSC=Y&NEWS=N&PAGE=fulltext&D=med7&AN=19004311 doi:	No	Not relevant according to PECO and inclusion/exclusion criteria
312	Gao H, Liang J, Xia X, Deng Z, Zhang Z. Unusual clinical and histologic findings in a child with mixed dentition with hereditary gingival fibromatosis: a case report. Translational Pediatrics. 2020;9(1):74-80. https://www.embase.com/search/results?subaction=viewrecord&id=L2012739454&from=exporthttp://dx.doi.org/10.21037/TP.2019.12.01 doi:10.21037/TP.2019.12.01	No	Not relevant according to PECO and inclusion/exclusion criteria
313	Hassona Y, Saleh MW, Alkhawaldeh H, Al Abweh R. Unusual cause of tooth mobility. BMJ Case Reports. 2020;13(12):18. https://ovidsp.ovid.com/ovidweb.cgi?T=JS&CSC=Y&NEWS=N&PAGE=fulltext&D=med18&AN=33370928 doi:10.1136/bcr-2020-235086	No	Not relevant according to PECO and inclusion/exclusion criteria
314	Heggie AA. Unusual jaw lesions in the paediatric and adolescent patient: a management challenge. Annals of the Royal Australasian College of Dental Surgeons. 2000;15:185-92. https://ovidsp.ovid.com/ovidweb.cgi?T=JS&CSC=Y&NEWS=N&PAGE=fulltext&D=med4&AN=11709936 doi:	No	Not relevant according to PECO and inclusion/exclusion criteria
315	Heimdahl A. An unusual case of 'simple bone cyst' of the mandible. International Journal of Oral Surgery. 1978;7(1):32-5. https://www.embase.com/search/results?subaction=viewrecord&id=L8330190&from=exporthttp://dx.doi.org/10.1016/S0300-9785(78)80008-8 doi:10.1016/S0300-9785(78)80008-8	No	Not relevant according to PECO and inclusion/exclusion criteria
316	Hulbrock JM, Maitland R, Gray RG. Unusual Large Stafne Bone Pseudocyst: A Case Report. Journal of the Massachusetts Dental Society. 2016;65(3):22-4. https://ovidsp.ovid.com/ovidweb.cgi?T=JS&CSC=Y&NEWS=N&PAGE=fulltext&D=med13&AN=29847046 doi:	No	Not relevant according to PECO and inclusion/exclusion criteria
317	Kalfarentzos E, Arapi I, Triantafyllou V, Tosios KI, Christopoulos P. An Unusual Giant Osteoma of the Maxillary Sinus: Case Report. SN Comprehensive Clinical Medicine. 2020;2(5):685-8. https://www.embase.com/search/results?subaction=viewrecord&id=L2004734229&from=exporthttp://dx.doi.org/10.1007/s42399-020-00278-0 doi:10.1007/s42399-020-00278-0	No	Not relevant according to PECO and inclusion/exclusion criteria
318	Lambade PN, Lambade D, Saha TK, Dolas RS, Dhobley A. Unusual intramaxillary plexiform schwannoma. Oral & Maxillofacial Surgery. 2013;17(2):137-40. https://ovidsp.ovid.com/ovidweb.cgi?T=JS&CSC=Y&NEWS=N&PAGE=fulltext&D=med10&AN=22847037 doi:10.1007/s10006-012-0345-6	No	Not relevant according to PECO and inclusion/exclusion criteria
319	Martinelli-Klay CP, Martinelli CR, Martinelli C, Macedo HR, Lombardi T. Unusual Imaging Features of Dentigerous Cyst: A Case Report. Dentistry Journal. 2019;7(3):01. https://ovidsp.ovid.com/ovidweb.cgi?T=JS&CSC=Y&NEWS=N&PAGE=fulltext&D=pmnm4&AN=31374841 doi:10.3390/dj7030076	No	Not relevant according to PECO and inclusion/exclusion criteria
320	Mehta D, Raval N, Udhani S, Parekh V, Modi C. An unusual case report of erupted odontoma. Case Reports in Dentistry. 2013;2013:570954. https://ovidsp.ovid.com/ovidweb.cgi?T=JS&CSC=Y&NEWS=N&PAGE=fulltext&D=pmnm3&AN=23476816 doi:10.1155/2013/570954	No	Not relevant according to PECO and inclusion/exclusion criteria
321	Mein E, Lewis SK, Mein J. An unusual complication of dental radiography: case report. British Dental Journal. 2006;200(11):614-5. https://ovidsp.ovid.com/ovidweb.cgi?T=JS&CSC=Y&NEWS=N&PAGE=fulltext&D=med6&AN=16767132 doi:	No	Not relevant according to PECO and inclusion/exclusion criteria
322	Pinheiro Rdos S, Castro GF, Roter M, Netto R, Meirelles V, Jr., Janini ME, et al. An unusual dentigerous cyst in a young child. General Dentistry. 2013;61(2):62-4. https://ovidsp.ovid.com/ovidweb.cgi?T=JS&CSC=Y&NEWS=N&PAGE=fulltext&D=med10&AN=23454325 doi:	No	Not relevant according to PECO and inclusion/exclusion criteria
323	Quatre R, Lamblin E, Righini CA. An unusual form of mouth infection. European annals of otorhinolaryngology, head & neck diseases. 2017;134(1):57-8. https://ovidsp.ovid.com/ovidweb.cgi?T=JS&CSC=Y&NEWS=N&PAGE=fulltext&D=med14&AN=27743741 doi:10.1016/j.anorl.2016.09.007	No	Not relevant according to PECO and inclusion/exclusion criteria
324	Seehra J, Horner K, Sloan P. The unusual cyst: solitary bone cyst of the jaws. Dental Update. 2009;36(8):502-4, 7-8. https://ovidsp.ovid.com/ovidweb.cgi?T=JS&CSC=Y&NEWS=N&PAGE=fulltext&D=med7&AN=19927460 doi:	No	Not relevant according to PECO and inclusion/exclusion criteria
325	Thada SR, Vineetha R, Pai KM. Unusual clinical presentation of generalized gingival enlargement - A report of 3 cases. International Journal of Collaborative Research on Internal Medicine and Public Health. 2012;4(4):240-5. https://www.embase.com/search/results?subaction=viewrecord&id=L364661705&from=export doi:	No	Not relevant according to PECO and inclusion/exclusion criteria
326	Yun HW, Kwon HJ, Woo IH, Yang BE, Lee SY, Lee HR, et al. An unusual cause of acute maxillary sinusitis in a 9-year-old child: Odontogenic origin of infected dentigerous cyst with supernumerary teeth. Pediatric Infection and Vaccine. 2015;22(3):201-5. https://www.embase.com/search/results?subaction=viewrecord&id=L607577658&from=exporthttp://dx.doi.org/10.14776/piv.2015.22.3.201 doi:10.14776/piv.20…	No	Not relevant according to PECO and inclusion/exclusion criteria
327	Ahmed KA, Alfadhel AK, Mohammed BJ. Untreated submandibular megalith for over 60 years. Saudi Medical Journal. 2018;39(7):729-32. https://ovidsp.ovid.com/ovidweb.cgi?T=JS&CSC=Y&NEWS=N&PAGE=fulltext&D=med15&AN=29968898 doi:10.15537/smj.2018.7.22265	No	Not relevant according to PECO and inclusion/exclusion criteria
328	Almog DM, Illig KA, Khin M, Green RM. Unrecognized carotid artery stenosis discovered by calcifications on a panoramic radiograph. Journal of the American Dental Association. 2000;131(11):1593-7. https://ovidsp.ovid.com/ovidweb.cgi?T=JS&CSC=Y&NEWS=N&PAGE=fulltext&D=med4&AN=11103578 doi:	No	Not relevant according to PECO and inclusion/exclusion criteria
329	Al-Osaimi A, Samman M, Al-Shakhs M, Al-Suhaim F, Ramalingam S. An unusual case of atrophic mandible fracture in a patient with osteogenesis imperfecta and on oral bisphosphonate therapy: Case report. Saudi Dental Journal. 2014;26(2):68-73. https://www.embase.com/search/results?subaction=viewrecord&id=L53068093&from=exporthttp://dx.doi.org/10.1016/j.sdentj.2013.12.008 doi:10.1016/j.sdentj.2013.12.…	No	Not relevant according to PECO and inclusion/exclusion criteria
330	Anonymous. University of Buffalo scientist warns against cumulative radiation effects. New York State Dental Journal. 1979;45(7):367. https://ovidsp.ovid.com/ovidweb.cgi?T=JS&CSC=Y&NEWS=N&PAGE=fulltext&D=med1&AN=293588 doi:	No	Not relevant according to PECO and inclusion/exclusion criteria
331	Arslan F, Karagöz E, Arslan BY, Mert A. An unnoticed origin of fever: Periapical tooth abscess. Three case reports and literature review. Infezioni in Medicina. 2016;24(1):67-70. https://www.embase.com/search/results?subaction=viewrecord&id=L609687904&from=export doi:	No	Not relevant according to PECO and inclusion/exclusion criteria
332	Canger EM, Celenk P, Bulut E, Gunhan O. An unusual case of ameloblastoma observed in the left anterior mandible. Journal of Contemporary Dental Practice [Electronic Resource]. 2014;15(6):775-8. https://ovidsp.ovid.com/ovidweb.cgi?T=JS&CSC=Y&NEWS=N&PAGE=fulltext&D=med11&AN=25825107 doi:	No	Not relevant according to PECO and inclusion/exclusion criteria
333	Chuong R, Starns DL. Unusual calcareous bridge. Oral Surgery Oral Medicine and Oral Pathology. 1990;70(5):681. https://www.embase.com/search/results?subaction=viewrecord&id=L20383337&from=export doi:	No	Not relevant according to PECO and inclusion/exclusion criteria
334	Etoz M, Etoz OA, Sahman H, Sekerci AE, Polat HB. An unusual case of multilocular Stafne bone cavity. Dento-Maxillo-Facial Radiology. 2012;41(1):75-8. https://ovidsp.ovid.com/ovidweb.cgi?T=JS&CSC=Y&NEWS=N&PAGE=fulltext&D=med9&AN=22184629 doi:10.1259/dmfr/34731967	No	Not relevant according to PECO and inclusion/exclusion criteria
335	Graham RM, Foster ME. An unusual case of a glandular odontogenic cyst. Dental Update. 2008;35(7):487-8, 91. https://ovidsp.ovid.com/ovidweb.cgi?T=JS&CSC=Y&NEWS=N&PAGE=fulltext&D=med7&AN=18853719 doi:	No	Not relevant according to PECO and inclusion/exclusion criteria
336	Li X, Wang Y, Wang F, Li B, Sun S, Yang H. An unusual case of oropharyngeal chordoma. Medicine (United States). 2017;96(48). https://www.embase.com/search/results?subaction=viewrecord&id=L619525577&from=exporthttp://dx.doi.org/10.1097/MD.0000000000008963 doi:10.1097/MD.0000000000008963	No	Not relevant according to PECO and inclusion/exclusion criteria
337	Lopes RMV, Marins FC, Belladonna FG, Souza EM, De-Deus G, Lopes RT, et al. Untouched canal areas and debris accumulation after root canal preparation with rotary and adaptive systems. Australian Endodontic Journal: the Journal of the Australian Society of Endodontology. 2018;44(3):260-6. https://ovidsp.ovid.com/ovidweb.cgi?T=JS&CSC=Y&NEWS=N&PAGE=fulltext&D=med15&AN=28940891 doi:10.1111/aej.12237	No	Not relevant according to PECO and inclusion/exclusion criteria
338	Loscalzo LJ, Kolson H. Unreliability of Roentgenography in Oral Carcinoma. Oral Surgery, Oral Medicine, Oral Pathology. 1965;19:42-9. https://ovidsp.ovid.com/ovidweb.cgi?T=JS&CSC=Y&NEWS=N&PAGE=fulltext&D=med1&AN=14233397 doi:	No	Not relevant according to PECO and inclusion/exclusion criteria
339	Magremanne M, Lahon M, De Ceulaer J, Reychler H. Unusual bevacizumab-related complication of an oral infection. Journal of Oral and Maxillofacial Surgery. 2013;71(1):53-5. https://www.embase.com/search/results?subaction=viewrecord&id=L52063143&from=exporthttp://dx.doi.org/10.1016/j.joms.2012.03.022 doi:10.1016/j.joms.2012.03.022	No	Not relevant according to PECO and inclusion/exclusion criteria
340	Mangion JJ. Untreated Squamous-Cell Carcinoma of the Alveolar Gingiva. Report of a Case. Oral Surgery, Oral Medicine, Oral Pathology. 1964;18:474-5. https://ovidsp.ovid.com/ovidweb.cgi?T=JS&CSC=Y&NEWS=N&PAGE=fulltext&D=med1&AN=14198084 doi:	No	Not relevant according to PECO and inclusion/exclusion criteria
341	Najm SA, Lombardi T, Samson J, Vazquez L. "Unusual calcareous periapical tumor": A brief communication. Oral Surgery, Oral Medicine, Oral Pathology, Oral Radiology, and Endodontics. 2005;99(1):106. https://www.embase.com/search/results?subaction=viewrecord&id=L39647010&from=exporthttp://dx.doi.org/10.1016/j.tripleo.2004.04.019 doi:10.1016/j.tripleo.2004.04.019	No	Not relevant according to PECO and inclusion/exclusion criteria
342	Oliveira MR, Gabrielli MA, Gabrielli MF, Andrade CR, Silva BN, Pereira-Filho VA. Unusual Adenomatoid Odontogenic Tumor. Journal of Craniofacial Surgery. 2016;27(2):e139-41. https://ovidsp.ovid.com/ovidweb.cgi?T=JS&CSC=Y&NEWS=N&PAGE=fulltext&D=med13&AN=26963303 doi:10.1097/SCS.0000000000002391	No	Not relevant according to PECO and inclusion/exclusion criteria
343	Pace C, Ward S, Craig G. An unusual case of gingival swelling in a 43-year-old man. Journal (Canadian Dental Association). 2010;76:a178. https://ovidsp.ovid.com/ovidweb.cgi?T=JS&CSC=Y&NEWS=N&PAGE=fulltext&D=med8&AN=21266098 doi:	No	Not relevant according to PECO and inclusion/exclusion criteria
344	Portela MB, Damasceno L, Primo LG. Unusual case of multiple natal teeth. Journal of Clinical Pediatric Dentistry. 2004;29(1):37-9. https://www.embase.com/search/results?subaction=viewrecord&id=L39531122&from=export doi:	No	Not relevant according to PECO and inclusion/exclusion criteria
345	Siar CH, Nakano K, Chelvanayagam PI, Ng KH, Nagatsuka H, Kawakami T. An unsuspected ameloblastoma in the subpontic region of the mandible with consideration of pathogenesis from the radiographic course. European Journal of Medical Research. 2010;15(3):135-8. https://ovidsp.ovid.com/ovidweb.cgi?T=JS&CSC=Y&NEWS=N&PAGE=fulltext&D=med8&AN=20452900 doi:	No	Not relevant according to PECO and inclusion/exclusion criteria
346	Summers L. An unusual apical abscess. JDENTISTRY. 1973;1(4):163-4. https://www.embase.com/search/results?subaction=viewrecord&id=L4020111&from=export doi:	No	Not relevant according to PECO and inclusion/exclusion criteria
347	Yoshizawa K, Moroi A, Iguchi R, Takayama A, Goto J, Takayama Y, et al. An unusual case of bone regeneration of a necrotic mandible with pathologic fracture in an elderly hemodialysis patient with medication-related osteonecrosis of the jaw: a case report and review of the literature. Journal of Medical Case Reports. 2021;15(1). https://www.embase.com/search/results?subaction=viewrecord&id=L201455…	No	Not relevant according to PECO and inclusion/exclusion criteria
348	Anchlia S, Bahl S, Vyas S, Raju GS. Unicystic plexiform ameloblastoma with mural proliferation: a full-blown lesion. BMJ Case Reports. 2016;6:06. https://ovidsp.ovid.com/ovidweb.cgi?T=JS&CSC=Y&NEWS=N&PAGE=fulltext&D=med13&AN=27053538 doi:10.1136/bcr-2015-212778	No	Not relevant according to PECO and inclusion/exclusion criteria
349	Buraczewski T, Bilodeau E, Potluri A. Unilocular Radiolucency of the Anterior Mandible. Pennsylvania Dental Journal. 2016;83(5):30-4. https://ovidsp.ovid.com/ovidweb.cgi?T=JS&CSC=Y&NEWS=N&PAGE=fulltext&D=med13&AN=30462890 doi:	No	Not relevant according to PECO and inclusion/exclusion criteria
350	Champatyray S, Debta P, Pareek S, Mohanty N, Das SR. Unicystic hemangioameloblastoma: A rare clinical entity. Indian Journal of Public Health Research and Development. 2019;10(11):317-21. https://www.embase.com/search/results?subaction=viewrecord&id=L2004086073&from=exporthttp://dx.doi.org/10.5958/0976.5506.2019.03482.X doi:10.5958/0976.5506.2019.03482.X	No	Not relevant according to PECO and inclusion/exclusion criteria
351	Cunha EM, Fernandes AV, Versiani MA, Loyola AM. Unicystic ameloblastoma: A possible pitfall in periapical diagnosis. International Endodontic Journal. 2005;38(5):334-40. https://www.embase.com/search/results?subaction=viewrecord&id=L40712568&from=exporthttp://dx.doi.org/10.1111/j.1365-2591.2005.00956.x doi:10.1111/j.1365-2591.2005.00956.x	No	Not relevant according to PECO and inclusion/exclusion criteria
352	Friedrich RE, Matschke J, Wilczak W. Unilaterally Enlarged Mandibular Foramina and Canal Associated With Hyperplastic Lymphatic Tissue of Inferior Alveolar Nerve: Case Report and Short Literature Survey. ANTICANCER RESEARCH. 2019;39(8):3991-4002. doi:10.21873/anticanres.13554	No	Not relevant according to PECO and inclusion/exclusion criteria
353	Friedrich RE, Zustin J, Scheuer HA, Assaf AT, Gröbe A. An unilateral basal bone defect of the mandible occupied by fatty tissue: Stafne's cavity. In Vivo. 2012;26(6):1045-8. https://www.embase.com/search/results?subaction=viewrecord&id=L368090011&from=export doi:	No	Not relevant according to PECO and inclusion/exclusion criteria
354	Gordy FM, Amonett MR, Krolls SO. A unilateral radiolucent lesion of the mandible. Dentistry (Chicago). 1998;18(4):22-3; quiz 4. https://ovidsp.ovid.com/ovidweb.cgi?T=JS&CSC=Y&NEWS=N&PAGE=fulltext&D=med4&AN=10613120 doi:	No	Not relevant according to PECO and inclusion/exclusion criteria
355	Imamura T, Uesugi S, Ono T. Unilateral maxillary central incisor root resorption after orthodontic treatment for Angle Class II, division 1 malocclusion with significant maxillary midline deviation: A possible correlation with root proximity to the incisive canal. KOREAN JOURNAL OF ORTHODONTICS. 2020;50(3):216-26. doi:10.4041/kjod.2020.50.3.216	No	Not relevant according to PECO and inclusion/exclusion criteria
356	Kallioniemi H, Oksala E, Lauttamus A. Unilateral hyperplasia of the mandibular coronoid process. Case report. Proceedings of the Finnish Dental Society. 1975;71(5):184-90. https://ovidsp.ovid.com/ovidweb.cgi?T=JS&CSC=Y&NEWS=N&PAGE=fulltext&D=med1&AN=1197281 doi:	No	Not relevant according to PECO and inclusion/exclusion criteria
357	Kawai T, Kishino M, Hiranuma H, Sasai T, Ishida T. A unique case of desmoplastic ameloblastoma of the mandible: report of a case and brief review of the English language literature. Oral Surgery Oral Medicine Oral Pathology Oral Radiology & Endodontics. 1999;87(2):258-63. https://ovidsp.ovid.com/ovidweb.cgi?T=JS&CSC=Y&NEWS=N&PAGE=fulltext&D=med4&AN=10052385 doi:	No	Not relevant according to PECO and inclusion/exclusion criteria
358	Menditti D, Laino L, De Marco G, De Rosa A, Mellone P, Baldi A. Unicystic ameloblastoma of the mandible. In Vivo. 2011;25(1):125-7. https://www.embase.com/search/results?subaction=viewrecord&id=L361330581&from=export doi:	No	Not relevant according to PECO and inclusion/exclusion criteria
359	Pallagatti S, Sheikh S, Aggarwal A, Singh R, Gupta D, Gupta R, et al. Unicystic ameloblastoma of the mandible with all variants. Journal of Pakistan Medical Students. 2013;3(2):106-9. https://www.embase.com/search/results?subaction=viewrecord&id=L368838722&from=export doi:	No	Not relevant according to PECO and inclusion/exclusion criteria
360	Ramesh RS, Manjunath S, Ustad TH, Pais S, Shivakumar K. Unicystic ameloblastoma of the mandible - An unusual case report and review of literature. Head and Neck Oncology. 2010;2(1). https://www.embase.com/search/results?subaction=viewrecord&id=L358457322&from=exporthttp://dx.doi.org/10.1186/1758-3284-2-1 doi:10.1186/1758-3284-2-1	No	Not relevant according to PECO and inclusion/exclusion criteria
361	Samuel S, Mistry FK, Chopra S, Pillai A. Unicystic ameloblastoma with mural proliferation: Conservative or surgical approach? BMJ Case Reports. 2014. https://www.embase.com/search/results?subaction=viewrecord&id=L373805644&from=exporthttp://dx.doi.org/10.1136/bcr-2014-206273 doi:10.1136/bcr-2014-206273	No	Not relevant according to PECO and inclusion/exclusion criteria
362	Saravanakumar B, Parthiban J, Aarthi Nisha V, Sarumathi T, Prakash CA. Unicystic ameloblastoma of the mandible - report of two cases with review of literature. Journal of Clinical and Diagnostic Research. 2014;8(5):7-9. https://www.embase.com/search/results?subaction=viewrecord&id=L373147168&from=exporthttp://dx.doi.org/10.7860/JCDR/2014/8921.4238 doi:10.7860/JCDR/2014/8921.4238	No	Not relevant according to PECO and inclusion/exclusion criteria
363	Solomon LW, Magliocca KR, Going RE, Jr., Muller S. Unilocular radiolucency of the mandible. Oral Surgery, Oral Medicine, Oral Pathology and Oral Radiology. 2014;117(4):397-401. https://ovidsp.ovid.com/ovidweb.cgi?T=JS&CSC=Y&NEWS=N&PAGE=fulltext&D=med11&AN=23021922 doi:10.1016/j.oooo.2012.06.021	No	Not relevant according to PECO and inclusion/exclusion criteria
364	Subudhi SK, Lenka S, Roy SS, Dalai RP, Alam W. Unicystic ameloblastoma of maxilla: A case report. Indian Journal of Public Health Research and Development. 2019;10(11):1026-8. https://www.embase.com/search/results?subaction=viewrecord&id=L2004085500&from=exporthttp://dx.doi.org/10.5958/0976-5506.2019.03636.2 doi:10.5958/0976-5506.2019.03636.2	No	Not relevant according to PECO and inclusion/exclusion criteria
365	Suhr MA, Mager A. Unilateral non-occlusion secondary to a ganglionic cyst of the temporomandibular joint (TMJ). Journal of Cranio-Maxillo-Facial Surgery. 2013;41(1):e5-7. https://ovidsp.ovid.com/ovidweb.cgi?T=JS&CSC=Y&NEWS=N&PAGE=fulltext&D=med10&AN=22575328 doi:10.1016/j.jcms.2012.03.017	No	Not relevant according to PECO and inclusion/exclusion criteria
366	Titinchi F, Brennan PA. Unicystic ameloblastoma: analysis of surgical management and recurrence risk factors. British Journal of Oral and Maxillofacial Surgery. 2022;60(3):337-42. https://www.embase.com/search/results?subaction=viewrecord&id=L2016353052&from=exporthttp://dx.doi.org/10.1016/j.bjoms.2021.07.022 doi:10.1016/j.bjoms.2021.07.022	No	Not relevant according to PECO and inclusion/exclusion criteria
367	Tomagnini CC, Viana Pinto JM, Costa Alves TK, Aranha Neto IS, Vespasiano AI, Manzi FR. Unilateral bifid condyle: A case report. Revista Portuguesa de Estomatologia, Medicina Dentaria e Cirurgia Maxilofacial. 2021;61(4):192-6. https://www.embase.com/search/results?subaction=viewrecord&id=L2010611934&from=exporthttp://dx.doi.org/10.24873/j.rpemd.2020.12.814 doi:10.24873/j.rpemd.2020.12.814	No	Not relevant according to PECO and inclusion/exclusion criteria
368	Asoda S, Morita M, Soma T, Sato H, Hasegawa T, Nakagawa T, et al. Undifferentiated carcinoma of the mandible detected simultaneously with the liver: A case report. Oral and Maxillofacial Surgery Cases. 2021;7(3). https://www.embase.com/search/results?subaction=viewrecord&id=L2014035582&from=exporthttp://dx.doi.org/10.1016/j.omsc.2021.100228 doi:10.1016/j.omsc.2021.100228	No	Not relevant according to PECO and inclusion/exclusion criteria
369	Atkinson RF. Undue radiation exposure in Third Party Dental Plans. New York State Dental Journal. 1973;39(7):432. https://ovidsp.ovid.com/ovidweb.cgi?T=JS&CSC=Y&NEWS=N&PAGE=fulltext&D=med1&AN=4518634 doi:	No	Not relevant according to PECO and inclusion/exclusion criteria
370	Babu N, Charles NSC, Rai R, Mathur S, Runwal SH. Unicystic ameloblastoma of mandible treated with an innovative approach: A clinical case report. Journal of Clinical and Diagnostic Research. 2015;9(7):11-3. https://www.embase.com/search/results?subaction=viewrecord&id=L605059581&from=exporthttp://dx.doi.org/10.7860/JCDR/2015/13908.6177 doi:10.7860/JCDR/2015/13908.6177	No	Not relevant according to PECO and inclusion/exclusion criteria
371	Byatnal AR, Parvathidevi MK, Rukmangada T, Koppal S. An unfamiliar presentation of a lateral periodontal cyst. BMJ Case Reports. 2013. https://www.embase.com/search/results?subaction=viewrecord&id=L370095603&from=exporthttp://dx.doi.org/10.1136/bcr-2013-200852 doi:10.1136/bcr-2013-200852	No	Not relevant according to PECO and inclusion/exclusion criteria
372	Clay CM, Brown M, Engler HS. An unfavorable encapsulation experience with screwed-tip radium sheath needles. American Journal of Roentgenology, Radium Therapy & Nuclear Medicine. 1966;96(1):56-8. https://ovidsp.ovid.com/ovidweb.cgi?T=JS&CSC=Y&NEWS=N&PAGE=fulltext&D=med1&AN=5900889 doi:	No	Not relevant according to PECO and inclusion/exclusion criteria
373	Eisenberg E, Natarajan E, Yamase H, Hatzigiannis G. Undifferentiated Cardiac Sarcoma Metastatic to the Maxilla: Report of a Case. Journal of Oral and Maxillofacial Surgery. 2007;65(1):148-51. https://www.embase.com/search/results?subaction=viewrecord&id=L44894696&from=exporthttp://dx.doi.org/10.1016/j.joms.2006.08.008 doi:10.1016/j.joms.2006.08.008	No	Not relevant according to PECO and inclusion/exclusion criteria
374	Gondak RO, Rocha AC, Neves Campos JG, Vargas PA, de Almeida OP, Lopes MA, et al. Unicystic ameloblastoma mimicking apical periodontitis: a case series. Journal of Endodontics. 2013;39(1):145-8. https://ovidsp.ovid.com/ovidweb.cgi?T=JS&CSC=Y&NEWS=N&PAGE=fulltext&D=med10&AN=23228275 doi:10.1016/j.joen.2012.09.017	No	Not relevant according to PECO and inclusion/exclusion criteria
375	Hallak B, Teiga P, Bühler JP, Bouayed S. Unexpected foreign body induced refractory maxillary sinusitis. Clinical Case Reports. 2021;9(4):2185-8. https://www.embase.com/search/results?subaction=viewrecord&id=L2010537634&from=exporthttp://dx.doi.org/10.1002/ccr3.3976 doi:10.1002/ccr3.3976	No	Not relevant according to PECO and inclusion/exclusion criteria
376	Harnet JC, Raybaud H, Rocca JP, Mahler P, Lombardi T. Unicystic ameloblastoma in a child: A case study and review of the literature. International Journal of Pediatric Otorhinolaryngology Extra. 2008;3(4):192-6. https://www.embase.com/search/results?subaction=viewrecord&id=L50222441&from=exporthttp://dx.doi.org/10.1016/j.pedex.2008.06.004 doi:10.1016/j.pedex.2008.06.004	No	Not relevant according to PECO and inclusion/exclusion criteria
377	Hsu MH, Chiang ML, Chen JK. Unicystic ameloblastoma. JOURNAL OF DENTAL SCIENCES. 2014;9(4):407-11. doi:10.1016/j.jds.2012.03.028	No	Not relevant according to PECO and inclusion/exclusion criteria
378	Moysich H, Neff A, Pitak-Arnnop P. Unhealed tooth extraction wound in a breast cancer patient. Presse Medicale. 2014;43(9):1024-5. https://ovidsp.ovid.com/ovidweb.cgi?T=JS&CSC=Y&NEWS=N&PAGE=fulltext&D=med11&AN=24814365 doi:10.1016/j.lpm.2014.01.016	No	Not relevant according to PECO and inclusion/exclusion criteria
379	Mozaffari E, Mupparapu M, Otis L. Undiagnosed multiple myeloma causing extensive dental bleeding: report of a case and review. Oral Surgery Oral Medicine Oral Pathology Oral Radiology & Endodontics. 2002;94(4):448-53. https://ovidsp.ovid.com/ovidweb.cgi?T=JS&CSC=Y&NEWS=N&PAGE=fulltext&D=med4&AN=12374918 doi:	No	Not relevant according to PECO and inclusion/exclusion criteria
380	Mulherin BL, White R. Unerupted Supernumerary Mandibular Fourth Premolar in a dog. JOURNAL OF VETERINARY DENTISTRY. 2021;38(3):152-60. doi:10.1177/08987564211052102	No	Not relevant according to PECO and inclusion/exclusion criteria
381	Napolitano M, Trudu L, Bertolini F. Unexpected Response to Nivolumab in a "fast Progressor" Head and Neck Cancer Patient. Case Reports in Oncology. 2019;12(3):709-14. https://www.embase.com/search/results?subaction=viewrecord&id=L629398413&from=exporthttp://dx.doi.org/10.1159/000502858 doi:10.1159/000502858	No	Not relevant according to PECO and inclusion/exclusion criteria
382	Norhammar A, Kjellstrom B, Habib N, Gustafsson A, Klinge B, Nygren A, et al. Undetected Dysglycemia Is an Important Risk Factor for Two Common Diseases, Myocardial Infarction and Periodontitis: A Report From the PAROKRANK Study. Diabetes Care. 2019;42(8):1504-11. https://ovidsp.ovid.com/ovidweb.cgi?T=JS&CSC=Y&NEWS=N&PAGE=fulltext&D=med16&AN=31182493 doi:10.2337/dc19-0018	No	Not relevant according to PECO and inclusion/exclusion criteria
383	Patil PM. Unerupted lower third molars and their influence on fractures of the mandibular angle and condyle. British Journal of Oral & Maxillofacial Surgery. 2012;50(5):443-6. https://ovidsp.ovid.com/ovidweb.cgi?T=JS&CSC=Y&NEWS=N&PAGE=fulltext&D=med9&AN=21764189 doi:10.1016/j.bjoms.2011.06.002	No	Not relevant according to PECO and inclusion/exclusion criteria
384	Pereira GN, Ribeiro D, Saraiva L, Freitas H, Santos AR. Unicortical Bone Necrosis of the Fibula Free Flap Associated to the Fixation with a Nonlocking 2.0-mm Reconstruction Plate and Screws. Archives of Plastic Surgery. 2022;49(3):413-7. https://www.embase.com/search/results?subaction=viewrecord&id=L2017112982&from=exporthttp://dx.doi.org/10.1055/s-0042-1748655 doi:10.1055/s-0042-1748655	No	Not relevant according to PECO and inclusion/exclusion criteria
385	Pokala A, Tejasvi Ml A, Paramkusam G, Vyas R, Bhayya H, Donempudi P. Unicystic ameloblastoma of mandible- Imaging features: A case report and literature review. Indian Journal of Medical and Paediatric Oncology. 2020;41(3):401-5. https://www.embase.com/search/results?subaction=viewrecord&id=L632338637&from=exporthttp://dx.doi.org/10.4103/ijmpo.ijmpo_140_18 doi:10.4103/ijmpo.ijmpo_140_18	No	Not relevant according to PECO and inclusion/exclusion criteria
386	Rai DV, Guttal KS, Patil PB, Burde KN, Joshi S. Undifferentiated pleomorphic sarcoma of the left parotid gland: a case report. Oral Radiology. 2017;33(1):76-80. https://www.embase.com/search/results?subaction=viewrecord&id=L610480533&from=exporthttp://dx.doi.org/10.1007/s11282-016-0246-8 doi:10.1007/s11282-016-0246-8	No	Not relevant according to PECO and inclusion/exclusion criteria
387	Rajendran R, Vidyarani, Bindu Nair P, Dutt SC. Undifferentiated carcinoma of the submandibular salivary gland with fulminant clinical course: A case report. Indian Journal of Pathology and Microbiology. 2006;49(2):283-5. https://www.embase.com/search/results?subaction=viewrecord&id=L44276716&from=export doi:	No	Not relevant according to PECO and inclusion/exclusion criteria
388	Sanjay CJ, Sreeshyla HS, Doggalli N, Patil K, Suresh N. An Undiagnosed Case of Mucous Retention Cyst of Maxillary Sinus - A Case Report of a 10-year-old Lesion. Journal of Clinical and Diagnostic Research. 2022;16(6):ZD08-ZD10. https://www.embase.com/search/results?subaction=viewrecord&id=L2019054222&from=exporthttp://dx.doi.org/10.7860/JCDR/2022/56767.16531 doi:10.7860/JCDR/2022/56767.16531	No	Not relevant according to PECO and inclusion/exclusion criteria
389	Aanenson JW, Till JE, Grogan HA. Understanding and communicating radiation dose and risk from cone beam computed tomography in dentistry. Journal of Prosthetic Dentistry. 2018;120(3):353-60. https://ovidsp.ovid.com/ovidweb.cgi?T=JS&CSC=Y&NEWS=N&PAGE=fulltext&D=med15&AN=29724555 doi:10.1016/j.prosdent.2018.01.008	No	Not relevant according to PECO and inclusion/exclusion criteria
390	Anison JJ, Rajasekar L, Ragavendra B. Understanding asymmetry-a review. Biomedical and Pharmacology Journal. 2015;8:659-68. https://www.embase.com/search/results?subaction=viewrecord&id=L610483534&from=exporthttp://dx.doi.org/10.13005/bpj/764 doi:10.13005/bpj/764	No	Not relevant according to PECO and inclusion/exclusion criteria
391	Baladi MG, Tucunduva Neto RR, Cortes AR, Aoki EM, Arita ES, Freitas CF. Ultrasound analysis of mental artery flow in elderly patients: a case-control study. Dento-Maxillo-Facial Radiology. 2015;44(9):20150097. https://ovidsp.ovid.com/ovidweb.cgi?T=JS&CSC=Y&NEWS=N&PAGE=fulltext&D=med12&AN=26205777 doi:10.1259/dmfr.20150097	No	Not relevant according to PECO and inclusion/exclusion criteria
392	Baughman RA. Understanding and diagnosing oral disease. Florida Dental Journal. 1975;46(1):14-6. https://ovidsp.ovid.com/ovidweb.cgi?T=JS&CSC=Y&NEWS=N&PAGE=fulltext&D=med1&AN=1056871 doi:	No	Not relevant according to PECO and inclusion/exclusion criteria
393	Choudhury BK, Subudhi SK, Dalai RP, Biswas S, Priyadarshini S, Das R, et al. Ultrasonography in maxillofacial lesions. Indian Journal of Public Health Research and Development. 2018;9(12):2451-7. https://www.embase.com/search/results?subaction=viewrecord&id=L2001574249&from=exporthttp://dx.doi.org/10.5958/0976-5506.2018.02136.8 doi:10.5958/0976-5506.2018.02136.8	No	Not relevant according to PECO and inclusion/exclusion criteria
394	Cotti E, Campisi G, Ambu R, Dettori C. Ultrasound real-time imaging in the differential diagnosis of periapical lesions. International Endodontic Journal. 2003;36(8):556-63. https://ovidsp.ovid.com/ovidweb.cgi?T=JS&CSC=Y&NEWS=N&PAGE=fulltext&D=med5&AN=12887385 doi:	No	Not relevant according to PECO and inclusion/exclusion criteria
395	Delantoni A, Matiakis A, Andreadis D, Poulopoulos A. Ultrasonographic diagnosis of osteochondroma of the mandible: a case report. JOURNAL OF ULTRASONOGRAPHY. 2022;22(90):E200-E3. doi:10.15557/JoU.2022.0033	No	Not relevant according to PECO and inclusion/exclusion criteria
396	Erol B, Kucukkurt S, Bicer Aytugar T, Aksakalli N. Uncommon benign tumour of the skin: infraorbital pilomatricoma. BMJ Case Reports. 2016;6:06. https://ovidsp.ovid.com/ovidweb.cgi?T=JS&CSC=Y&NEWS=N&PAGE=fulltext&D=med13&AN=26740272 doi:10.1136/bcr-2015-213561	No	Not relevant according to PECO and inclusion/exclusion criteria
397	Friedlander AH, Garrett NR, Chin EE, Baker JD. Ultrasonographic confirmation of carotid artery atheromas diagnosed via panoramic radiography. Journal of the American Dental Association. 2005;136(5):635-40; quiz 82-3. https://ovidsp.ovid.com/ovidweb.cgi?T=JS&CSC=Y&NEWS=N&PAGE=fulltext&D=med6&AN=15966651 doi:	No	Not relevant according to PECO and inclusion/exclusion criteria
398	Goel S, Nagendrareddy S, Raju M, Krishnojirao DR, Rastogi R, Mohan RP, et al. Ultrasonography with color Doppler and power Doppler in the diagnosis of periapical lesions. Indian Journal of Radiology and Imaging. 2011;21(4):279-83. https://www.embase.com/search/results?subaction=viewrecord&id=L364017395&from=exporthttp://dx.doi.org/10.4103/0971-3026.90688 doi:10.4103/0971-3026.90688	No	Not relevant according to PECO and inclusion/exclusion criteria
399	Johansson EP, Ahlqvist J, Garoff M, Karp K, Jaghagen EL, Wester P. Ultrasound screening for asymptomatic carotid stenosis in subjects with calcifications in the area of the carotid arteries on panoramic radiographs: a cross-sectional study. BMC CARDIOVASCULAR DISORDERS. 2011;11. doi:10.1186/1471-2261-11-44	No	Not relevant according to PECO and inclusion/exclusion criteria
400	Joshi PS, Pol J, Sudesh AS. Ultrasonography - A diagnostic modality for oral and maxillofacial diseases. Contemporary Clinical Dentistry. 2014;5(3):345-51. https://ovidsp.ovid.com/ovidweb.cgi?T=JS&CSC=Y&NEWS=N&PAGE=fulltext&D=pmnm3&AN=25191071 doi:10.4103/0976-237X.137942	No	Not relevant according to PECO and inclusion/exclusion criteria
401	Keçeli O, Coskun-Benlidayı İ, Emre Benlidayı M, Erdoğan Ö. An uncommon disorder with multiple skeletal anomalies: Gorlin-Goltz syndrome. Turkish Journal of Pediatrics. 2014;56(4):434-6. https://www.embase.com/search/results?subaction=viewrecord&id=L604702390&from=export doi:	No	Not relevant according to PECO and inclusion/exclusion criteria
402	Li B, Long X, Cheng Y, Yang X, Li X, Cai H. Ultrasonographic and arthrographic diagnoses of synovial chondromatosis. Dentomaxillofacial Radiology. 2007;36(3):175-9. https://www.embase.com/search/results?subaction=viewrecord&id=L46999162&from=exporthttp://dx.doi.org/10.1259/dmfr/32238405 doi:10.1259/dmfr/32238405	No	Not relevant according to PECO and inclusion/exclusion criteria
403	Mauricio JM, Miranda TS, Almeida ML, Silva HD, Figueiredo LC, Duarte PM. An umbrella review on the effects of diabetes on implant failure and peri-implant diseases. BRAZILIAN ORAL RESEARCH. 2019;33. doi:10.1590/1807-3107bor-2019.vol33.0070	No	Not relevant according to PECO and inclusion/exclusion criteria
404	Monje A, Insua A, Wang HL. Understanding peri-implantitis as a plaque-associated and site-specific entity: On the local predisposing factors. Journal of Clinical Medicine. 2019;8(2). https://www.embase.com/search/results?subaction=viewrecord&id=L2001623509&from=exporthttp://dx.doi.org/10.3390/jcm8020279 doi:10.3390/jcm8020279	No	Not relevant according to PECO and inclusion/exclusion criteria
405	Ng SY, Songra A, Ali N, Carter JL. Ultrasound features of osteosarcoma of the mandible--a first report. Oral Surgery Oral Medicine Oral Pathology Oral Radiology & Endodontics. 2001;92(5):582-6. https://ovidsp.ovid.com/ovidweb.cgi?T=JS&CSC=Y&NEWS=N&PAGE=fulltext&D=med4&AN=11709698 doi:	No	Not relevant according to PECO and inclusion/exclusion criteria
406	Patil S, Alkahtani A, Bhandi S, Mashyakhy M, Alvarez M, Alroomy R, et al. Ultrasound Imaging versus Radiographs in Differentiating Periapical Lesions: A Systematic Review. DIAGNOSTICS. 2021;11(7). doi:10.3390/diagnostics11071208	No	Not relevant according to PECO and inclusion/exclusion criteria
407	Reda R, Zanza A, Cicconetti A, Bhandi S, Miccoli G, Gambarini G, et al. Ultrasound Imaging in Dentistry: A Literature Overview. JOURNAL OF IMAGING. 2021;7(11). doi:10.3390/jimaging7110238	No	Not relevant according to PECO and inclusion/exclusion criteria
408	Thavarajah M, Jayaram R. Uncommon presentation of medication-related osteonecrosis of the mandible in a patient with metastatic prostate cancer. BMJ Case Reports. 2019;12(2). https://www.embase.com/search/results?subaction=viewrecord&id=L626539117&from=exporthttp://dx.doi.org/10.1136/bcr-2018-228238 doi:10.1136/bcr-2018-228238	No	Not relevant according to PECO and inclusion/exclusion criteria
409	Turhani D, Ohlmeier KH, Sutter W, Kielbassa AM. Undesirable course of an oral implant rehabilitation in a patient with a long history of bulimia nervosa: Case report and review of the literature. Quintessence International. 2019;50(1):68-79. https://www.embase.com/search/results?subaction=viewrecord&id=L626236081&from=exporthttp://dx.doi.org/10.3290/j.qi.a41367 doi:10.3290/j.qi.a41367	No	Not relevant according to PECO and inclusion/exclusion criteria
410	Walinchus EA. An understanding of radiation in diagnostic dental radiography. Pennsylvania Dental Journal. 1981;48(5):29. https://ovidsp.ovid.com/ovidweb.cgi?T=JS&CSC=Y&NEWS=N&PAGE=fulltext&D=med2&AN=6173828 doi:	No	Not relevant according to PECO and inclusion/exclusion criteria
411	Amaranath B, Das N, Gupta I, Gupta R, John B, Devi M. Types of bone destruction and its severity in chronic periodontitis patients with tobacco smoking habit using periapical radiographs and transgingival probing: A cross-sectional study. Journal of Indian Society of Periodontology. 2020;24(1):20-5. https://www.embase.com/search/results?subaction=viewrecord&id=L630808504&from=exporthttp://dx.doi.…	No	Not relevant according to PECO and inclusion/exclusion criteria
412	Antony DP, Thomas T, Nivedhitha MS. Two-dimensional Periapical, Panoramic Radiography Versus Three-dimensional Cone-beam Computed Tomography in the Detection of Periapical Lesion After Endodontic Treatment: A Systematic Review. Cureus. 2020;12(4):e7736. https://ovidsp.ovid.com/ovidweb.cgi?T=JS&CSC=Y&NEWS=N&PAGE=fulltext&D=pmnm5&AN=32440383 doi:10.7759/cureus.7736	No	Not relevant according to PECO and inclusion/exclusion criteria
413	Asaumi J, Konouchi H, Hisatomi M, Matsuzaki H, Kishi K. Two cases of polyostotic eosinophilic granuloma. Dento-Maxillo-Facial Radiology. 2000;29(6):382-5. https://ovidsp.ovid.com/ovidweb.cgi?T=JS&CSC=Y&NEWS=N&PAGE=fulltext&D=med4&AN=11114669 doi:	No	Not relevant according to PECO and inclusion/exclusion criteria
414	Chindasombatjaroen J, Poomsawat S, Boonsiriseth K. Two unique cases of calcifying cystic odontogenic tumor in the maxillary posterior region. Oral Surgery, Oral Medicine, Oral Pathology and Oral Radiology. 2014;118(4):497-504. https://ovidsp.ovid.com/ovidweb.cgi?T=JS&CSC=Y&NEWS=N&PAGE=fulltext&D=med11&AN=25201118 doi:10.1016/j.oooo.2014.06.006	No	Not relevant according to PECO and inclusion/exclusion criteria
415	Chrcanovic BR, Jaeger F, Freire-Maia B. Two-stage surgical removal of large complex odontoma. Oral & Maxillofacial Surgery. 2010;14(4):247-52. https://ovidsp.ovid.com/ovidweb.cgi?T=JS&CSC=Y&NEWS=N&PAGE=fulltext&D=med8&AN=20177950 doi:10.1007/s10006-010-0206-0	No	Not relevant according to PECO and inclusion/exclusion criteria
416	Dereci O, Saruhan N, Tekin G, Alizadeh A, Onturk T. Two-Dimensional Change in the Cystic Defects after Decompression and Enucleation of Jaw Cysts - A Comparative Study. Annals of Maxillofacial Surgery. 2021;11(2):241-6. https://ovidsp.ovid.com/ovidweb.cgi?T=JS&CSC=Y&NEWS=N&PAGE=fulltext&D=pmnm6&AN=35265492 doi:10.4103/ams.ams_122_21	No	Not relevant according to PECO and inclusion/exclusion criteria
417	Elleby C, Skott P, Jonasson G, Theobald H, Nyren S, Salminen H. Two methods of evaluating mandibular trabecular pattern in intraoral radiographs and the association to fragility fractures during a 47-year follow up. EUROPEAN JOURNAL OF ORAL SCIENCES. 2021;129(5). doi:10.1111/eos.12801	No	Not relevant according to PECO and inclusion/exclusion criteria
418	George M, Afra TP, Santhosh P, Nandakumar G, Balagopalan D, Sreedharan S. Ulcerating nodules on the face due to Mycobacterium chimaera in a patient with diabetes. Clinical and Experimental Dermatology. 2022;47(3):587-9. https://www.embase.com/search/results?subaction=viewrecord&id=L2014260564&from=exporthttp://dx.doi.org/10.1111/ced.14993 doi:10.1111/ced.14993	No	Not relevant according to PECO and inclusion/exclusion criteria
419	Ghodsi SZ, Ghiasi M. Two unusual cases of dental (periapical) infection. Dermatology Online Journal. 2006;12(4). https://www.embase.com/search/results?subaction=viewrecord&id=L43920213&from=export doi:	No	Not relevant according to PECO and inclusion/exclusion criteria
420	Jansson H, Lindholm E, Lindh C, Groop L, Bratthall G. Type 2 diabetes and risk for periodontal disease: a role for dental health awareness. Journal of Clinical Periodontology. 2006;33(6):408-14. https://ovidsp.ovid.com/ovidweb.cgi?T=JS&CSC=Y&NEWS=N&PAGE=fulltext&D=med6&AN=16677329 doi:	No	Not relevant according to PECO and inclusion/exclusion criteria
421	Kunzler A, Farmand M. Typical changes in the viscerocranium in acromegaly. Journal of Cranio-Maxillo-Facial Surgery. 1991;19(8):332-40. https://ovidsp.ovid.com/ovidweb.cgi?T=JS&CSC=Y&NEWS=N&PAGE=fulltext&D=med3&AN=1795045 doi:	No	Not relevant according to PECO and inclusion/exclusion criteria
422	Miller DL, Kakar S, Jiang L, Spelic DC, Burk L. The U.S. Food and Drug Administration's role in improving radiation dose management for medical X-ray imaging devices. British Journal of Radiology. 2021;94(1126). https://www.embase.com/search/results?subaction=viewrecord&id=L2014854504&from=exporthttp://dx.doi.org/10.1259/BJR.20210373 doi:10.1259/BJR.20210373	No	Not relevant according to PECO and inclusion/exclusion criteria
423	Rushton VE, Horner K, Worthington HV. A two-centre study to determine dentists' agreement with current guidelines on the frequency of bitewing radiography. Community Dentistry & Oral Epidemiology. 1996;24(3):175-81. https://ovidsp.ovid.com/ovidweb.cgi?T=JS&CSC=Y&NEWS=N&PAGE=fulltext&D=med4&AN=8871015 doi:	No	Not relevant according to PECO and inclusion/exclusion criteria
424	Saati S, Nikkerdar N, Golshah A. Two huge maxillofacial osteoma cases evaluated by computed tomography. Iranian Journal of Radiology. 2011;8(4):253-7. https://www.embase.com/search/results?subaction=viewrecord&id=L610765711&from=exporthttp://dx.doi.org/10.5812/iranjradiol.4588 doi:10.5812/iranjradiol.4588	No	Not relevant according to PECO and inclusion/exclusion criteria
425	Sarti CS, Vizzotto MB, Filgueiras LV, Bonifacio CC, Rodrigues JA. Two-Year Split-Mouth Randomized Controlled Clinical Trial on the Progression of Proximal Carious Lesions on Primary Molars After Resin Infiltration. Pediatric Dentistry. 2020;42(2):110-5. https://ovidsp.ovid.com/ovidweb.cgi?T=JS&CSC=Y&NEWS=N&PAGE=fulltext&D=med17&AN=32276676 doi:	No	Not relevant according to PECO and inclusion/exclusion criteria
426	Sasaki R, Watanabe Y, Ando T, Akizuki T. Two stage enucleation and deflation of a large unicystic ameloblastoma with mural invasion in mandible. Craniomaxillofacial Trauma and Reconstruction. 2014;7(2):139-42. https://www.embase.com/search/results?subaction=viewrecord&id=L373121041&from=exporthttp://dx.doi.org/10.1055/s-0033-1364197 doi:10.1055/s-0033-1364197	No	Not relevant according to PECO and inclusion/exclusion criteria
427	Smith G. Two dentigerous cysts in the mandible of one patient. Case report. Australian Dental Journal. 1996;41(5):291-3. https://ovidsp.ovid.com/ovidweb.cgi?T=JS&CSC=Y&NEWS=N&PAGE=fulltext&D=med4&AN=8961600 doi:	No	Not relevant according to PECO and inclusion/exclusion criteria
428	Trushkowsky R. Two decades of progress. Dentistry Today. 2002;21(11):38-40, 2-36. https://ovidsp.ovid.com/ovidweb.cgi?T=JS&CSC=Y&NEWS=N&PAGE=fulltext&D=med4&AN=12483918 doi:	No	Not relevant according to PECO and inclusion/exclusion criteria
429	Wakoh M, Yonezu H, Otonari T, Sano T, Matsuzaka K, Inoue T, et al. Two cases of schwannoma with marked cystic changes. Dento-Maxillo-Facial Radiology. 2005;34(1):44-50. https://ovidsp.ovid.com/ovidweb.cgi?T=JS&CSC=Y&NEWS=N&PAGE=fulltext&D=med6&AN=15709106 doi:	No	Not relevant according to PECO and inclusion/exclusion criteria
430	Wang TT, Zhang R, Wang L, Chen Y, Dong Q, Li TJ. Two cases of multiple ossifying fibromas in the jaws. Diagnostic Pathology. 2014;9:75. https://ovidsp.ovid.com/ovidweb.cgi?T=JS&CSC=Y&NEWS=N&PAGE=fulltext&D=med11&AN=24678936 doi:10.1186/1746-1596-9-75	No	Not relevant according to PECO and inclusion/exclusion criteria
431	Widmann G, Al-Ekrish AA. Ultralow Dose MSCT Imaging in Dental Implantology. The open dentistry journal. 2018;12:87-93. https://ovidsp.ovid.com/ovidweb.cgi?T=JS&CSC=Y&NEWS=N&PAGE=fulltext&D=pmnm6&AN=29492174 doi:10.2174/1874210601812010087	No	Not relevant according to PECO and inclusion/exclusion criteria
432	Acharya RP, Won AM, Moon BS, Flint JH, Roubaud MS, Williams MD, et al. Tumor-induced hypophosphatemic osteomalacia caused by a mesenchymal tumor of the mandible managed by a segmental mandibulectomy and microvascular reconstruction with a free fibula flap. Head & Neck. 2019;41(6):E93-E8. https://ovidsp.ovid.com/ovidweb.cgi?T=JS&CSC=Y&NEWS=N&PAGE=fulltext&D=med16&AN=30859653 doi:10.1002/hed.25657	No	Not relevant according to PECO and inclusion/exclusion criteria
433	Babu KLG, Rai K, Hegde AM. Tuberous sclerosis: A case report. Journal of Clinical Pediatric Dentistry. 2004;28(4):347-9. https://www.embase.com/search/results?subaction=viewrecord&id=L39077662&from=export doi:	No	Not relevant according to PECO and inclusion/exclusion criteria
434	Baek CH, Chung MK, Son YI, Choi JY, Kim HJ, Yim YJ, et al. Tumor volume assessment by 18F-FDG PET/CT in patients with oral cavity cancer with dental artifacts on CT or MR images. Journal of Nuclear Medicine. 2008;49(9):1422-8. https://ovidsp.ovid.com/ovidweb.cgi?T=JS&CSC=Y&NEWS=N&PAGE=fulltext&D=med7&AN=18703597 doi:10.2967/jnumed.108.051649	No	Not relevant according to PECO and inclusion/exclusion criteria
435	Bai S, Sun CF. Tuberculous osteomyelitis of the mandible with diffuse swelling of the floor of the mouth: A case report. Journal of Oral and Maxillofacial Surgery. 2014;72(4):749.e1-.e6. https://www.embase.com/search/results?subaction=viewrecord&id=L372634726&from=exporthttp://dx.doi.org/10.1016/j.joms.2013.11.030 doi:10.1016/j.joms.2013.11.030	No	Not relevant according to PECO and inclusion/exclusion criteria
436	Bartake AR, Punnya VA, Sudeendra P, Rekha K. Two adenomatoid odontogenic tumours of the maxilla: A case report. British Journal of Oral and Maxillofacial Surgery. 2009;47(8):638-40. https://www.embase.com/search/results?subaction=viewrecord&id=L50381688&from=exporthttp://dx.doi.org/10.1016/j.bjoms.2008.11.007 doi:10.1016/j.bjoms.2008.11.007	No	Not relevant according to PECO and inclusion/exclusion criteria
437	Bernaerts A, Vanhoenacker FM, Hintjens J, Chapelle K, Salgado R, De Foer B, et al. Tumors and tumor-like lesions of the jaw: radiolucent lesions. Jbr-Btr: Organe de la Societe Royale Belge de Radiologie. 2006;89(2):81-90. https://ovidsp.ovid.com/ovidweb.cgi?T=JS&CSC=Y&NEWS=N&PAGE=fulltext&D=med6&AN=16729445 doi:	No	Not relevant according to PECO and inclusion/exclusion criteria
438	Bernaerts A, Vanhoenacker FM, Hintjens J, Chapelle K, Salgado R, De Foer B, et al. Tumors and tumor-like lesions of the jaw mixed and radiopaque lesions. Jbr-Btr: Organe de la Societe Royale Belge de Radiologie. 2006;89(2):91-9. https://ovidsp.ovid.com/ovidweb.cgi?T=JS&CSC=Y&NEWS=N&PAGE=fulltext&D=med6&AN=16729446 doi:	No	Not relevant according to PECO and inclusion/exclusion criteria
439	Chinta M, Sankar AJ, Gantha SN, Kanumuri PK. Tumour that challenged diagnosis: mandibular myofibroma. BMJ Case Reports. 2016;13:13. https://ovidsp.ovid.com/ovidweb.cgi?T=JS&CSC=Y&NEWS=N&PAGE=fulltext&D=med13&AN=27737873 doi:10.1136/bcr-2016-217890	No	Not relevant according to PECO and inclusion/exclusion criteria
440	Crescini A, Baccetti T, Rotundo R, Mancini EA, Prato GP. Tunnel technique for the treatment of impacted mandibular canines. International Journal of Periodontics & Restorative Dentistry. 2009;29(2):213-8. https://ovidsp.ovid.com/ovidweb.cgi?T=JS&CSC=Y&NEWS=N&PAGE=fulltext&D=med7&AN=19408483 doi:	No	Not relevant according to PECO and inclusion/exclusion criteria
441	Gupta A, Singh SK, Phulambrikar T, Kumar S, Roy S. Tuberous sclerosis. Journal of Clinical and Diagnostic Research. 2015;9(4):ZJ01-ZJ2. https://www.embase.com/search/results?subaction=viewrecord&id=L603505545&from=exporthttp://dx.doi.org/10.7860/JCDR/2015/11969.5800 doi:10.7860/JCDR/2015/11969.5800	No	Not relevant according to PECO and inclusion/exclusion criteria
442	Harutunian K, Figueiredo R, Gay-Escoda C. Tuberous sclerosis complex with oral manifestations: A case report and literature review. Medicina Oral, Patologia Oral y Cirugia Bucal. 2011;16(4):e478-e81. https://www.embase.com/search/results?subaction=viewrecord&id=L362136517&from=exporthttp://dx.doi.org/10.4317/medoral.16.e478 doi:10.4317/medoral.16.e478	No	Not relevant according to PECO and inclusion/exclusion criteria
443	Katsoulas N, Nikitakis N, Theologie-Lygidakis N, Lianou V, Tsiklakis K, Iatrou I, et al. Tufted angioma of the maxilla: a rare case with unique clinical presentation. Oral Surgery, Oral Medicine, Oral Pathology and Oral Radiology. 2016;122(3):e93-8. https://ovidsp.ovid.com/ovidweb.cgi?T=JS&CSC=Y&NEWS=N&PAGE=fulltext&D=med13&AN=26896438 doi:10.1016/j.oooo.2015.11.017	No	Not relevant according to PECO and inclusion/exclusion criteria
444	Kaye BL, Robinson DW, Masters FW, Simons JN. Tumors of the premaxilla in children: report of two unusual cases and a review. Plastic & Reconstructive Surgery. 1966;37(2):131-8. https://ovidsp.ovid.com/ovidweb.cgi?T=JS&CSC=Y&NEWS=N&PAGE=fulltext&D=med1&AN=5908193 doi:	No	Not relevant according to PECO and inclusion/exclusion criteria
445	Melhuish J, Fearnley J, Ali N, Jervis L. Tumour or Tooth? A Case of Missed Tooth Aspiration. Cureus. 2019;11(3):e4267. https://ovidsp.ovid.com/ovidweb.cgi?T=JS&CSC=Y&NEWS=N&PAGE=fulltext&D=pmnm4&AN=31157129 doi:10.7759/cureus.4267	No	Not relevant according to PECO and inclusion/exclusion criteria
446	Panetta K, Rajendran R, Ramesh A, Rao S, Agaian S. Tufts Dental Database: A Multimodal Panoramic X-Ray Dataset for Benchmarking Diagnostic Systems. IEEE Journal of Biomedical and Health Informatics. 2022;26(4):1650-9. https://www.embase.com/search/results?subaction=viewrecord&id=L2015733563&from=exporthttp://dx.doi.org/10.1109/JBHI.2021.3117575 doi:10.1109/JBHI.2021.3117575	No	Not relevant according to PECO and inclusion/exclusion criteria
447	Perry KS, Tkaczuk AT, Caccamese JF, Jr., Ord RA, Pereira KD. Tumors of the pediatric maxillofacial skeleton: a 20-year clinical study. JAMA Otolaryngology-- Head & Neck Surgery. 2015;141(1):40-4. https://ovidsp.ovid.com/ovidweb.cgi?T=JS&CSC=Y&NEWS=N&PAGE=fulltext&D=med12&AN=25393657 doi:10.1001/jamaoto.2014.2895	No	Not relevant according to PECO and inclusion/exclusion criteria
448	Ranganathan LK, Mathew GC, Gandhi S, Manohar M. Tuberculosis of temporomandibular joint presenting as swelling in the preauricular region. Journal of Oral and Maxillofacial Surgery. 2012;70(1):e28-e31. https://www.embase.com/search/results?subaction=viewrecord&id=L363139409&from=exporthttp://dx.doi.org/10.1016/j.joms.2011.08.040 doi:10.1016/j.joms.2011.08.040	No	Not relevant according to PECO and inclusion/exclusion criteria
449	Simion M, Gionso L, Grossi GB, Briguglio F, Fontana F. Twelve-Year Retrospective Follow-Up of Machined Implants in the Posterior Maxilla: Radiographic and Peri-Implant Outcome. Clinical Implant Dentistry & Related Research. 2015;17:e343-51. https://ovidsp.ovid.com/ovidweb.cgi?T=JS&CSC=Y&NEWS=N&PAGE=fulltext&D=med12&AN=24909448 doi:10.1111/cid.12236	No	Not relevant according to PECO and inclusion/exclusion criteria
450	Tarján I, Gyulai SG, Soós A, Rózsa N. Tuberculate and odontoma type supernumerary teeth. Journal of Craniofacial Surgery. 2005;16(6):1098-102. https://www.embase.com/search/results?subaction=viewrecord&id=L44383903&from=exporthttp://dx.doi.org/10.1097/01.scs.0000179748.83541.c4 doi:10.1097/01.scs.0000179748.83541.c4	No	Not relevant according to PECO and inclusion/exclusion criteria
451	Verweij JP, Bouwman RH, Dicker GJFM, Groot RH, van Merkesteyn JPR. Twenty-year follow-up of reconstruction with allogeneic hemimandible and autogenous particulate bone and cancellous marrow. European Journal of Plastic Surgery. 2014;37(11):623-6. https://www.embase.com/search/results?subaction=viewrecord&id=L53276322&from=exporthttp://dx.doi.org/10.1007/s00238-014-0996-7 doi:10.1007/s00238-014-09…	No	Not relevant according to PECO and inclusion/exclusion criteria
452	Witcher SL, Jr., Drinkard DW, Shapiro RD, Schow CE, Jr. Tumoral calcinosis with unusual dental radiographic findings. Oral Surgery, Oral Medicine, Oral Pathology. 1989;68(1):104-7. https://ovidsp.ovid.com/ovidweb.cgi?T=JS&CSC=Y&NEWS=N&PAGE=fulltext&D=med3&AN=2666895 doi:	No	Not relevant according to PECO and inclusion/exclusion criteria
453	Bajaj P, Singh G, Garg D, Mohammed RPK, Kapoor C, Sabharwal R, et al. A true neoplasm: Adenomatoid odontogenic tumor. Clinical Cancer Investigation Journal. 2015;4(1):57-60. https://www.embase.com/search/results?subaction=viewrecord&id=L605223099&from=exporthttp://dx.doi.org/10.4103/2278-0513.149046 doi:10.4103/2278-0513.149046	No	Not relevant according to PECO and inclusion/exclusion criteria
454	Bockow R. Treatment planning with corticotomy-facilitated orthodontics. SEMINARS IN ORTHODONTICS. 2014;20(3):228-38. doi:10.1053/j.sodo.2014.06.003	No	Not relevant according to PECO and inclusion/exclusion criteria
455	Bodner L, Bar-Ziv J, Reichenthal E. Trigeminal neuropathy: Improved imaging with a dental computed tomography software program. JOURNAL OF ORAL AND MAXILLOFACIAL SURGERY. 1998;56(5):545-8. doi:10.1016/S0278-2391(98)90448-7	No	Not relevant according to PECO and inclusion/exclusion criteria
456	Boeddinghaus R, Whyte A. Trends in maxillofacial imaging. Clinical Radiology. 2018;73(1):4-18. https://ovidsp.ovid.com/ovidweb.cgi?T=JS&CSC=Y&NEWS=N&PAGE=fulltext&D=med15&AN=28341434 doi:10.1016/j.crad.2017.02.015	No	Not relevant according to PECO and inclusion/exclusion criteria
457	Conti G, Franchi L, Camporesi M, Defraia E. Treatment protocol for the impaction of deciduous maxillary anterior teeth due to compound odontoma. European Journal of Paediatric Dentistry. 2012;13(4):337-41. https://ovidsp.ovid.com/ovidweb.cgi?T=JS&CSC=Y&NEWS=N&PAGE=fulltext&D=med9&AN=23270296 doi:	No	Not relevant according to PECO and inclusion/exclusion criteria
458	Craig Shellhart W. Treatment planning decisions: An overview. Atlas of the Oral and Maxillofacial Surgery Clinics of North America. 2001;9(1):1-21. https://www.embase.com/search/results?subaction=viewrecord&id=L33077706&from=export doi:	No	Not relevant according to PECO and inclusion/exclusion criteria
459	Demir E, Günhan Ö. Treatment results of dentigerous cysts managed by marsupialisation, enucleation or enucleation with platelet rich plasma - A retrospective study. Meandros Medical and Dental Journal. 2021;22(2):116-24. https://www.embase.com/search/results?subaction=viewrecord&id=L2012269841&from=exporthttp://dx.doi.org/10.4274/MEANDROS.GALENOS.2021.86094 doi:10.4274/MEANDROS.GALENOS.2021.86094	No	Not relevant according to PECO and inclusion/exclusion criteria
460	Fontana RC, Pasqual E, Miller DL, Simon SL, Cardis E, Thierry-Chef I. Trends in Estimated Thyroid, Salivary Gland, Brain, and Eye Lens Doses From Intraoral Dental Radiography Over Seven Decades (1940 TO 2009). HEALTH PHYSICS. 2020;118(2):136-48. doi:10.1097/HP.0000000000001138	No	Not relevant according to PECO and inclusion/exclusion criteria
461	Herrera-Atoche JR, Esparza-Villalpando V, Martínez-Aguilar VM, Carrillo-Ávila BA, Escoffié-Ramírez M. Treatment options for mandibular canine transmigration - a case series based on dental literature. British Journal of Oral and Maxillofacial Surgery. 2021;59(9):973-81. https://www.embase.com/search/results?subaction=viewrecord&id=L2014317445&from=exporthttp://dx.doi.org/10.1016/j.bjoms.2020.11.0…	No	Not relevant according to PECO and inclusion/exclusion criteria
462	Katz J, Peretz B. Trismus in a 6 year old child: a manifestation of leukemia? Journal of Clinical Pediatric Dentistry. 2002;26(4):337-9. https://ovidsp.ovid.com/ovidweb.cgi?T=JS&CSC=Y&NEWS=N&PAGE=fulltext&D=med4&AN=12175125 doi:	No	Not relevant according to PECO and inclusion/exclusion criteria
463	Ko E. Triangular radiolucent lesion of the mandible. Journal of the American Dental Association. 2016;147(3):192-5. https://ovidsp.ovid.com/ovidweb.cgi?T=JS&CSC=Y&NEWS=N&PAGE=fulltext&D=med13&AN=26562727 doi:10.1016/j.adaj.2015.09.008	No	Not relevant according to PECO and inclusion/exclusion criteria
464	Lee EA. Tridimensional Reconstruction of a Complex Iatrogenic Defect Using Orthodontic Forced Eruption and Minimally Invasive Bone Grafting. Compendium of Continuing Education in Dentistry. 2017;38(7):447-55; quiz 56. https://ovidsp.ovid.com/ovidweb.cgi?T=JS&CSC=Y&NEWS=N&PAGE=fulltext&D=med14&AN=28727462 doi:	No	Not relevant according to PECO and inclusion/exclusion criteria
465	Mente J, Hufnagel S, Leo M, Michel A, Gehrig H, Panagidis D, et al. Treatment Outcome of Mineral Trioxide Aggregate or Calcium Hydroxide Direct Pulp Capping: Long-term Results. JOURNAL OF ENDODONTICS. 2014;40(11):1746-51. doi:10.1016/j.joen.2014.07.019	No	Not relevant according to PECO and inclusion/exclusion criteria
466	Nik Kantaputra P, Jotikasthira D, Carlson B, Wongmaneerung T, Quarto N, Khankasikum T, et al. TRPS1 mutation associated with trichorhinophalangeal syndrome type 1 with 15 supernumerary teeth, hypoplastic mandibular condyles with slender condylar necks and unique hair morphology. Journal of Dermatology. 2020;47(7):774-8. https://www.embase.com/search/results?subaction=viewrecord&id=L2004796972&fro…	No	Not relevant according to PECO and inclusion/exclusion criteria
467	Razdan A, Jungnickel L, Schropp L, Vaeth M, Kirkevang LL. Trends of endodontic and periapical status in adult Danish populations from 1997 to 2009: A repeated cross-sectional study. INTERNATIONAL ENDODONTIC JOURNAL. 2022;55(2):164-76. doi:10.1111/iej.13658	No	Not relevant according to PECO and inclusion/exclusion criteria
468	Richards AG. Trends in radiation protection. The Journal of the Michigan State Dental Association. 1969;51(1):18-21. https://www.embase.com/search/results?subaction=viewrecord&id=L89069019&from=export doi:	No	Not relevant according to PECO and inclusion/exclusion criteria
469	Ricucci D, Rocas IN, Hernandez S, Siqueira JF, Jr. "True" Versus "Bay" Apical Cysts: Clinical, Radiographic, Histopathologic, and Histobacteriologic Features. Journal of Endodontics. 2020;46(9):1217-27. https://ovidsp.ovid.com/ovidweb.cgi?T=JS&CSC=Y&NEWS=N&PAGE=fulltext&D=med17&AN=32544498 doi:10.1016/j.joen.2020.05.025	No	Not relevant according to PECO and inclusion/exclusion criteria
470	Sheridan GA, Nusrath MA, Toner M, Stassen LFA. Treatment options for amelobastic carcinoma of the mandible: A case series and review of the literature. Irish Medical Journal. 2017;110(9):639. https://www.embase.com/search/results?subaction=viewrecord&id=L618939844&from=export doi:	No	Not relevant according to PECO and inclusion/exclusion criteria
471	Sun H, Hu R, Ren M, Lin Y, Wang X, Sun C, et al. The treatment timing of labial inversely impacted maxillary central incisors: A prospective study. Angle Orthodontist. 2016;86(5):768-74. https://ovidsp.ovid.com/ovidweb.cgi?T=JS&CSC=Y&NEWS=N&PAGE=fulltext&D=med13&AN=26938954 doi:10.2319/083015-584.1	No	Not relevant according to PECO and inclusion/exclusion criteria
472	Taguchi A. Triage screening for osteoporosis in dental clinics using panoramic radiographs. Oral Diseases. 2010;16(4):316-27. https://ovidsp.ovid.com/ovidweb.cgi?T=JS&CSC=Y&NEWS=N&PAGE=fulltext&D=med8&AN=19671082 doi:10.1111/j.1601-0825.2009.01615.x	No	Not relevant according to PECO and inclusion/exclusion criteria
473	Wennstrom A, Ahlqwist M, Stenman U, Bjorkelund C, Hakeberg M. Trends in tooth loss in relation to socio-economic status among Swedish women, aged 38 and 50 years: repeated cross-sectional surveys 1968-2004. BMC Oral Health. 2013;13:63. https://ovidsp.ovid.com/ovidweb.cgi?T=JS&CSC=Y&NEWS=N&PAGE=fulltext&D=med10&AN=24195640 doi:10.1186/1472-6831-13-63	No	Not relevant according to PECO and inclusion/exclusion criteria
474	Addante RR. Treatment of large radiolucent lesion of the mandibular ramus: report of case. Journal of the American Dental Association (1939). 1987;115(1):46-8. https://www.embase.com/search/results?subaction=viewrecord&id=L17781263&from=exporthttp://dx.doi.org/10.14219/jada.archive.1987.0204 doi:10.14219/jada.archive.1987.0204	No	Not relevant according to PECO and inclusion/exclusion criteria
475	Becelli R, Morello R, Renzi G, Matarazzo G, Dominici C. Treatment of recurrent mandibular ameloblastoma with segmental resection and revascularized fibula free flap. Journal of Craniofacial Surgery. 2011;22(3):1163-5. https://ovidsp.ovid.com/ovidweb.cgi?T=JS&CSC=Y&NEWS=N&PAGE=fulltext&D=med8&AN=21586980 doi:10.1097/SCS.0b013e318210bc34	No	Not relevant according to PECO and inclusion/exclusion criteria
476	Bjorndal L, Reit C, Bruun G, Markvart M, Kjaeldgaard M, Nasman P, et al. Treatment of deep caries lesions in adults: randomized clinical trials comparing stepwise vs. direct complete excavation, and direct pulp capping vs. partial pulpotomy. European Journal of Oral Sciences. 2010;118(3):290-7. https://ovidsp.ovid.com/ovidweb.cgi?T=JS&CSC=Y&NEWS=N&PAGE=fulltext&D=med8&AN=20572864 doi:10.1111/j.16…	No	Not relevant according to PECO and inclusion/exclusion criteria
477	Bordone A, Couvrechel C. Treatment of obliterated root canals using various guided endodontic techniques. GIORNALE ITALIANO DI ENDODONZIA. 2020;34(1):23-34. doi:10.32067/GIE.2020.34.01.06	No	Not relevant according to PECO and inclusion/exclusion criteria
478	Bulut E, Bas B, Dincer D, Gunhan O. Treatment of Maxillary Glandular Odontogenic Cyst Involving the Same Place of Previously Treated Traumatic Bone Cyst. Journal of Craniofacial Surgery. 2016;27(2):e150-3. https://ovidsp.ovid.com/ovidweb.cgi?T=JS&CSC=Y&NEWS=N&PAGE=fulltext&D=med13&AN=26967100 doi:10.1097/SCS.0000000000002396	No	Not relevant according to PECO and inclusion/exclusion criteria
479	Chenchev I, Ivanova V, Dobreva D, Neychev D. Treatment of dry socket with plateletrich fibrin. Journal of IMAB - Annual Proceeding (Scientific Papers). 2017;23(3):1702-5. https://www.embase.com/search/results?subaction=viewrecord&id=L618493183&from=exporthttp://dx.doi.org/10.5272/jimab.2017233.1702 doi:10.5272/jimab.2017233.1702	No	Not relevant according to PECO and inclusion/exclusion criteria
480	Ciaramicoli MT, Carvalho RCR, Eduardo CP. Treatment of Cervical Dentin Hypersensitivity Using Neodymium: Yttrium-Aluminum-Garnet Laser. Clinical Evaluation. Lasers in Surgery and Medicine. 2003;33(5):358-62. https://www.embase.com/search/results?subaction=viewrecord&id=L38018565&from=exporthttp://dx.doi.org/10.1002/lsm.10232 doi:10.1002/lsm.10232	No	Not relevant according to PECO and inclusion/exclusion criteria
481	Cowan P. Treatment of third molar teeth assessment. Journal of the Irish Dental Association. 2005;51(4):166-72. https://ovidsp.ovid.com/ovidweb.cgi?T=JS&CSC=Y&NEWS=N&PAGE=fulltext&D=med6&AN=16358676 doi:	No	Not relevant according to PECO and inclusion/exclusion criteria
482	da Silva NG, Carreira AS, Pedreira EN, Tuji FM, Ortega KL, de Jesus Viana Pinheiro J. Treatment of central giant cell lesions using bisphosphonates with intralesional corticosteroid injections. Head & face medicine. 2012;8:23. https://www.embase.com/search/results?subaction=viewrecord&id=L366411545&from=export doi:	No	Not relevant according to PECO and inclusion/exclusion criteria
483	Fidele NB, Zhao Y, Tianfu W, Sun Y, Man Q, Liu B. Treatment of Multiple Odontogenic Keratocysts Involving Chinese Patients. Journal of Oral & Maxillofacial Surgery. 2019;77(10):2044-54. https://ovidsp.ovid.com/ovidweb.cgi?T=JS&CSC=Y&NEWS=N&PAGE=fulltext&D=med16&AN=31276655 doi:10.1016/j.joms.2019.05.022	No	Not relevant according to PECO and inclusion/exclusion criteria
484	Infante-Cossio P, Prats-Golczer V, Gonzalez-Perez LM, Belmonte-Caro R, Martinez-de-Fuentes R, Torres-Carranza E, et al. Treatment of recurrent mandibular ameloblastoma. Experimental and Therapeutic Medicine. 2013;6(2):579-83. https://www.embase.com/search/results?subaction=viewrecord&id=L369237451&from=exporthttp://dx.doi.org/10.3892/etm.2013.1165 doi:10.3892/etm.2013.1165	No	Not relevant according to PECO and inclusion/exclusion criteria
485	Kos M, Luczak K, Godzinski J, Klempous J. Treatment of monostotic fibrous dysplasia with pamidronate. Journal of Cranio-Maxillofacial Surgery. 2004;32(1):10-5. https://www.embase.com/search/results?subaction=viewrecord&id=L38228645&from=exporthttp://dx.doi.org/10.1016/j.jphotochem.2004.07.011 doi:10.1016/j.jphotochem.2004.07.011	No	Not relevant according to PECO and inclusion/exclusion criteria
486	Krasuska-Sławińska E, Polnik D, Rokicki D, Koeber B. Treatment of massive labial and gingival hypertrophy in a patient with infantile systemic hyalinosis - A case report. Journal of Oral and Maxillofacial Surgery. 2015;73(10):1962e1-e5. https://www.embase.com/search/results?subaction=viewrecord&id=L606354041&from=exporthttp://dx.doi.org/10.1016/j.joms.2015.06.176 doi:10.1016/j.joms.2015.06.176	No	Not relevant according to PECO and inclusion/exclusion criteria
487	Li H, Hu J, Luo E, Zhu S, Li J. Treatment of osteochondroma in the mandibular condyle and secondary dentofacial deformities using surgery combined with orthodontics in adults. Journal of Oral & Maxillofacial Surgery. 2014;72(11):2295-317. https://ovidsp.ovid.com/ovidweb.cgi?T=JS&CSC=Y&NEWS=N&PAGE=fulltext&D=med11&AN=24856953 doi:10.1016/j.joms.2014.03.021	No	Not relevant according to PECO and inclusion/exclusion criteria
488	Lyrio MCN, De Assis AF, Germano AR, De Moraes M. Treatment of mandibular glandular odontogenic cyst with immediate reconstruction: Case report and 5-year follow-up. British Journal of Oral and Maxillofacial Surgery. 2010;48(8):651-3. https://www.embase.com/search/results?subaction=viewrecord&id=L50690534&from=exporthttp://dx.doi.org/10.1016/j.bjoms.2009.10.004 doi:10.1016/j.bjoms.2009.10.004	No	Not relevant according to PECO and inclusion/exclusion criteria
489	Oteri G, Trifirò G, Peditto M, Lo Presti L, Marcianò I, Giorgianni F, et al. Treatment of Medication-Related Osteonecrosis of the Jaw and its Impact on a Patient’s Quality of Life: A Single-Center, 10-Year Experience from Southern Italy. Drug Safety. 2018;41(1):111-23. https://www.embase.com/search/results?subaction=viewrecord&id=L617609627&from=exporthttp://dx.doi.org/10.1007/s40264-017-0582-6 d…	No	Not relevant according to PECO and inclusion/exclusion criteria
490	Otsuka K, Hamakawa H, Sumida T, Tanioka H. Treatment of mandibular malignant fibrous histiocytoma during pregnancy. Journal of Oral and Maxillofacial Surgery. 2001;59(2):220-4. https://www.embase.com/search/results?subaction=viewrecord&id=L32142621&from=exporthttp://dx.doi.org/10.1053/joms.2001.20505 doi:10.1053/joms.2001.20505	No	Not relevant according to PECO and inclusion/exclusion criteria
491	Ripamonti CI, Maniezzo M, Pessi MA, Boldini S. Treatment of osteonecrosis of the jaw (ONJ) by medical ozone gas insufflation. A case report. Tumori. 2012;98(3):e72-e5. https://www.embase.com/search/results?subaction=viewrecord&id=L365770428&from=exporthttp://dx.doi.org/10.1700/1125.12414 doi:10.1700/1125.12414	No	Not relevant according to PECO and inclusion/exclusion criteria
492	Scattarella A, Ballini A, Grassi FR, Carbonara A, Ciccolella F, Dituri A, et al. Treatment of oroantral fistula with autologous bone graft and application of a non-reabsorbable membrane. International Journal of Medical Sciences. 2010;7(5):267-71. https://www.embase.com/search/results?subaction=viewrecord&id=L359615722&from=exporthttp://dx.doi.org/10.7150/ijms.7.267 doi:10.7150/ijms.7.267	No	Not relevant according to PECO and inclusion/exclusion criteria
493	Sood N, Maheshwari N, Gothi R, Sood N. Treatment of Large Periapical Cyst Like Lesion: A Noninvasive Approach: A Report of Two Cases. Jaypees International Journal of Clinical Pediatric Dentistry. 2015;8(2):133-7. https://ovidsp.ovid.com/ovidweb.cgi?T=JS&CSC=Y&NEWS=N&PAGE=fulltext&D=pmnm3&AN=26379382 doi:10.5005/jp-journals-10005-1299	No	Not relevant according to PECO and inclusion/exclusion criteria
494	Sun KT, Chen MY, Chiang HH, Tsai HH. Treatment of large jaw bone cysts in children. Journal of Dentistry for Children (Chicago, Ill). 2009;76(3):217-22. https://ovidsp.ovid.com/ovidweb.cgi?T=JS&CSC=Y&NEWS=N&PAGE=fulltext&D=med7&AN=19941764 doi:	No	Not relevant according to PECO and inclusion/exclusion criteria
495	Abdo EN, Fonseca Alves LC, Rodrigues AS, Mesquita RA, Gomez RS. Treatment of a central giant cell granuloma with intralesional corticosteroid. British Journal of Oral and Maxillofacial Surgery. 2005;43(1):74-6. https://www.embase.com/search/results?subaction=viewrecord&id=L40090179&from=exporthttp://dx.doi.org/10.1016/j.bjoms.2004.08.015 doi:10.1016/j.bjoms.2004.08.015	No	Not relevant according to PECO and inclusion/exclusion criteria
496	Arribas-Garcia I, Alcala-Galiano A, Gutierrez R, Montalvo-Moreno JJ. Traumatic neuroma of the inferior alveolar nerve: a case report. Medicina Oral, Patologia Oral y Cirugia Bucal. 2008;13(3):E186-8. https://ovidsp.ovid.com/ovidweb.cgi?T=JS&CSC=Y&NEWS=N&PAGE=fulltext&D=med7&AN=18305440 doi:	No	Not relevant according to PECO and inclusion/exclusion criteria
497	Barth CT, Chamberlain JA, 3rd, Wessel JR. Treatment of a Mandibular Glandular Odontogenic Cyst with Peripheral Ostectomy, Bone Allograft, and Implant Reconstruction: A Case Report. International Journal of Periodontics & Restorative Dentistry. 2017;37(4):e210-e6. https://ovidsp.ovid.com/ovidweb.cgi?T=JS&CSC=Y&NEWS=N&PAGE=fulltext&D=med14&AN=28609498 doi:10.11607/prd.2885	No	Not relevant according to PECO and inclusion/exclusion criteria
498	Chandail K, Dutt S, Singh P. Treating odontomes: Surgical management with plasma rich fibrin as new front foot. Journal of Clinical and Diagnostic Research. 2018;12(2):ZJ05-ZJ7. https://www.embase.com/search/results?subaction=viewrecord&id=L620884248&from=exporthttp://dx.doi.org/10.7860/JCDR/2018/22583.11180 doi:10.7860/JCDR/2018/22583.11180	No	Not relevant according to PECO and inclusion/exclusion criteria
499	Curi MM, Saraceni Issa Cossolin G, Koga DH, Araújo SR, Feher O, dos Santos MO, et al. Treatment of Avascular Osteonecrosis of the Mandible in Cancer Patients With a History of Bisphosphonate Therapy by Combining Bone Resection and Autologous Platelet-Rich Plasma: Report of 3 Cases. Journal of Oral and Maxillofacial Surgery. 2007;65(2):349-55. https://www.embase.com/search/results?subaction=viewre…	No	Not relevant according to PECO and inclusion/exclusion criteria
500	De Oliveira Ribas M, Martins WD, De Sousa MH, Braga AM. Traumatic pseudolipoma of the oral cavity: Report of a case. Journal of Contemporary Dental Practice. 2006;7(4):089-97. https://www.embase.com/search/results?subaction=viewrecord&id=L44371478&from=export doi:	No	Not relevant according to PECO and inclusion/exclusion criteria
501	De Paulo LFB, Oliveira MTF, Rodrigues AR, Zanetta-Barbosa D. Treatment of an extensive unicystic ameloblastoma in a 7-year-old child: The best approach? British Journal of Oral and Maxillofacial Surgery. 2015;53(3):292-4. https://www.embase.com/search/results?subaction=viewrecord&id=L601042725&from=exporthttp://dx.doi.org/10.1016/j.bjoms.2014.11.020 doi:10.1016/j.bjoms.2014.11.020	No	Not relevant according to PECO and inclusion/exclusion criteria
502	Gonen ZB, Yilmaz Asan C. Treatment of bisphosphonate-related osteonecrosis of the jaw using platelet-rich fibrin. Cranio. 2017;35(5):332-6. https://ovidsp.ovid.com/ovidweb.cgi?T=JS&CSC=Y&NEWS=N&PAGE=fulltext&D=med14&AN=27363584 doi:10.1080/08869634.2016.1203093	No	Not relevant according to PECO and inclusion/exclusion criteria
503	Gulsen U, Dereci O, Gulsen EA. Treatment of a calcifying epithelial odontogenic tumour with tube decompression: a case report. British Journal of Oral & Maxillofacial Surgery. 2018;56(10):979-81. https://ovidsp.ovid.com/ovidweb.cgi?T=JS&CSC=Y&NEWS=N&PAGE=fulltext&D=med15&AN=30522842 doi:10.1016/j.bjoms.2018.11.008	No	Not relevant according to PECO and inclusion/exclusion criteria
504	Kallal RH, Ritto FG, Almeida LE, Crofton DJ, Thomas GP. Traumatic neuroma following sagittal split osteotomy of the mandible. International Journal of Oral & Maxillofacial Surgery. 2007;36(5):453-4. https://ovidsp.ovid.com/ovidweb.cgi?T=JS&CSC=Y&NEWS=N&PAGE=fulltext&D=med6&AN=17239560 doi:	No	Not relevant according to PECO and inclusion/exclusion criteria
505	Kaptan F, Kazandag MK, Iseri U. Treatment of bisphosphonate related osteonecrosis following root canal therapy at the 1-year follow-up: Report of two cases. Therapeutics and Clinical Risk Management. 2013;9(1):477-82. https://www.embase.com/search/results?subaction=viewrecord&id=L370428076&from=exporthttp://dx.doi.org/10.2147/TCRM.S52630 doi:10.2147/TCRM.S52630	No	Not relevant according to PECO and inclusion/exclusion criteria
506	Kurtz M, Mesa M, Alberto P. Treatment of a central giant cell lesion of the mandible with intralesional glucocorticosteroids. Oral surgery, oral medicine, oral pathology, oral radiology, and endodontics. 2001;91(6):636-7. https://www.embase.com/search/results?subaction=viewrecord&id=L33489823&from=export doi:	No	Not relevant according to PECO and inclusion/exclusion criteria
507	Luomanen M, Alaluusua S. Treatment of bisphosphonate-induced osteonecrosis of the jaws with Nd:YAG laser biostimulation. Lasers in Medical Science. 2012;27(1):251-5. https://www.embase.com/search/results?subaction=viewrecord&id=L51434132&from=exporthttp://dx.doi.org/10.1007/s10103-011-0929-7 doi:10.1007/s10103-011-0929-7	No	Not relevant according to PECO and inclusion/exclusion criteria
508	Matijevic S, Jovivic B, Bubalo M, Dukic S, Cutovic T. Treatment of a large radicular cyst-enucleation or decompression? Vojnosanitetski Pregled. 2015;72(4):372-4. https://ovidsp.ovid.com/ovidweb.cgi?T=JS&CSC=Y&NEWS=N&PAGE=fulltext&D=med12&AN=26040185 doi:	No	Not relevant according to PECO and inclusion/exclusion criteria
509	Nelson SR, Schow SR, Read LA, Svane TJ. Treatment of an extensive calcifying epithelial odontogenic tumor of the mandible. Journal of Oral and Maxillofacial Surgery. 1992;50(10):1126-31. https://www.embase.com/search/results?subaction=viewrecord&id=L22306874&from=export doi:	No	Not relevant according to PECO and inclusion/exclusion criteria
510	Okura M, Nakahara H, Matsuya T. Treatment of ameloblastic fibro-odontoma without removal of the associated impacted permanent tooth: Report of cases. Journal of Oral and Maxillofacial Surgery. 1992;50(10):1094-7. https://www.embase.com/search/results?subaction=viewrecord&id=L22306865&from=export doi:	No	Not relevant according to PECO and inclusion/exclusion criteria
511	Pierse J, Ying-Peng Wun E, Pellecchia R, Wollenberg J. Treatment of a rare ganglioneuroma with resection and reconstruction of the mandible: a case report and literature review. Journal of Oral & Maxillofacial Surgery. 2014;72(4):748.e1-9. https://ovidsp.ovid.com/ovidweb.cgi?T=JS&CSC=Y&NEWS=N&PAGE=fulltext&D=med11&AN=24529569 doi:10.1016/j.joms.2013.12.014	No	Not relevant according to PECO and inclusion/exclusion criteria
512	Pilipenko, Bazilevich, Maksyukov, Pilipenko. Treatment of adolescents with congenital lateral incisor edentia, use of aligners and bracket systems. International Journal of Pharmaceutical Research. 2020;12(1):2518-24. https://www.embase.com/search/results?subaction=viewrecord&id=L2005917505&from=exporthttp://dx.doi.org/10.31838/IJPR/2020.12.01.403 doi:10.31838/IJPR/2020.12.01.403	No	Not relevant according to PECO and inclusion/exclusion criteria
513	Scariot R, da Costa DJ, Rebellato NL, Muller PR, Gugisch RC. Treatment of a large dentigerous cyst in a child. Journal of Dentistry for Children (Chicago, Ill). 2011;78(2):111-4. https://ovidsp.ovid.com/ovidweb.cgi?T=JS&CSC=Y&NEWS=N&PAGE=fulltext&D=med8&AN=22041117 doi:	No	Not relevant according to PECO and inclusion/exclusion criteria
514	Torres-Lagares D, Segura-Egea JJ, Rodriguez-Caballero A, Llamas-Carreras JM, Gutierrez-Perez JL. Treatment of a large maxillary cyst with marsupialization, decompression, surgical endodontic therapy and enucleation. Journal (Canadian Dental Association). 2011;77:b87. https://ovidsp.ovid.com/ovidweb.cgi?T=JS&CSC=Y&NEWS=N&PAGE=fulltext&D=med8&AN=21736863 doi:	No	Not relevant according to PECO and inclusion/exclusion criteria
515	Vigneswaran T, Naveena R. Treatment of calcifying epithelial odontogenic tumor/Pindborg tumor by a conservative surgical method. Journal of Pharmacy and Bioallied Sciences. 2015;7:S291-S5. https://www.embase.com/search/results?subaction=viewrecord&id=L604294103&from=exporthttp://dx.doi.org/10.4103/0975-7406.155961 doi:10.4103/0975-7406.155961	No	Not relevant according to PECO and inclusion/exclusion criteria
516	Al Mannai AA. Traumatic dental injuries: Review of hard tissue fractures treatment guidelines. Journal of Emergency Medicine, Trauma and Acute Care. 2008;8(1):7-12. https://www.embase.com/search/results?subaction=viewrecord&id=L352668732&from=export doi:	No	Not relevant according to PECO and inclusion/exclusion criteria
517	Bhat SS, Rao SB. Traumatic bone cyst--a case report. Journal of the Indian Society of Pedodontics and Preventive Dentistry. 1999;17(4):129-31. https://ovidsp.ovid.com/ovidweb.cgi?T=JS&CSC=Y&NEWS=N&PAGE=fulltext&D=med4&AN=10863507 doi:	No	Not relevant according to PECO and inclusion/exclusion criteria
518	Chapman PJ, Romaniuk K. Traumatic bone cyst of the mandible; regression following aspiration. International Journal of Oral Surgery. 1985;14(3):290-4. https://ovidsp.ovid.com/ovidweb.cgi?T=JS&CSC=Y&NEWS=N&PAGE=fulltext&D=med2&AN=3926675 doi:	No	Not relevant according to PECO and inclusion/exclusion criteria
519	Cortell-Ballester I, Figueiredo R, Berini-Aytes L, Gay-Escoda C. Traumatic bone cyst: a retrospective study of 21 cases. Medicina Oral, Patologia Oral y Cirugia Bucal. 2009;14(5):E239-43. https://ovidsp.ovid.com/ovidweb.cgi?T=JS&CSC=Y&NEWS=N&PAGE=fulltext&D=med7&AN=19218905 doi:	No	Not relevant according to PECO and inclusion/exclusion criteria
520	Deliverska EG. Traumatic bone cyst of the Mandible: Case report. Journal of IMAB - Annual Proceeding (Scientific Papers). 2020;26(2):3194-7. https://www.embase.com/search/results?subaction=viewrecord&id=L2004807783&from=exporthttp://dx.doi.org/10.5272/jimab.2020262.3194 doi:10.5272/jimab.2020262.3194	No	Not relevant according to PECO and inclusion/exclusion criteria
521	Freedman GL, Beigleman MB. The traumatic bone cyst: a new dimension. Oral Surgery, Oral Medicine, Oral Pathology. 1985;59(6):616-8. https://ovidsp.ovid.com/ovidweb.cgi?T=JS&CSC=Y&NEWS=N&PAGE=fulltext&D=med2&AN=3859822 doi:	No	Not relevant according to PECO and inclusion/exclusion criteria
522	Hansen LS, Sapone J, Sproat RC. Traumatic bone cysts of jaws. Report of sixty six cases. Oral Surgery Oral Medicine and Oral Pathology. 1974;37(6):899-910. https://www.embase.com/search/results?subaction=viewrecord&id=L5047704&from=exporthttp://dx.doi.org/10.1016/0030-4220(74)90442-3 doi:10.1016/0030-4220(74)90442-3	No	Not relevant according to PECO and inclusion/exclusion criteria
523	Herd JR. The traumatic bone cyst. Australian Dental Journal. 1977;22(5):373-7. https://www.embase.com/search/results?subaction=viewrecord&id=L8267240&from=export doi:	No	Not relevant according to PECO and inclusion/exclusion criteria
524	Kahler B. Traumatic bone cyst suggestive of a chronic periapical abscess: a case report. Australian Endodontic Journal: the Journal of the Australian Society of Endodontology. 2011;37(2):73-5. https://ovidsp.ovid.com/ovidweb.cgi?T=JS&CSC=Y&NEWS=N&PAGE=fulltext&D=med8&AN=21771187 doi:10.1111/j.1747-4477.2010.00272.x	No	Not relevant according to PECO and inclusion/exclusion criteria
525	Lilly GE, Osbon DB. Traumatic cyst. Report of a case. Oral Surgery Oral Medicine and Oral Pathology. 1973;35(5):606-10. https://www.embase.com/search/results?subaction=viewrecord&id=L4011319&from=exporthttp://dx.doi.org/10.1016/0030-4220(73)90024-8 doi:10.1016/0030-4220(73)90024-8	No	Not relevant according to PECO and inclusion/exclusion criteria
526	Magliocca KR, Edwards SP, Helman JI. Traumatic bone cyst of the condylar region: report of 2 cases. Journal of Oral & Maxillofacial Surgery. 2007;65(6):1247-50. https://ovidsp.ovid.com/ovidweb.cgi?T=JS&CSC=Y&NEWS=N&PAGE=fulltext&D=med6&AN=17517316 doi:	No	Not relevant according to PECO and inclusion/exclusion criteria
527	Nagori SA, Jose A, Agarwal B, Bhatt K, Bhutia O, Roychoudhury A. Traumatic bone cyst of the mandible in Langer-Giedion syndrome: a case report. Journal of Medical Case Reports [Electronic Resource]. 2014;8:387. https://ovidsp.ovid.com/ovidweb.cgi?T=JS&CSC=Y&NEWS=N&PAGE=fulltext&D=med11&AN=25421062 doi:10.1186/1752-1947-8-387	No	Not relevant according to PECO and inclusion/exclusion criteria
528	Neves A, Migliari DA, Sugaya NN, de Sousa SO. Traumatic bone cyst: report of two cases and review of the literature. General Dentistry. 2001;49(3):291-5; quiz 6-7. https://ovidsp.ovid.com/ovidweb.cgi?T=JS&CSC=Y&NEWS=N&PAGE=fulltext&D=med4&AN=12004729 doi:	No	Not relevant according to PECO and inclusion/exclusion criteria
529	Razmara F, Ghoncheh Z, Shabankare G. Traumatic bone cyst of mandible: a case series. Journal of Medical Case Reports [Electronic Resource]. 2019;13(1):300. https://ovidsp.ovid.com/ovidweb.cgi?T=JS&CSC=Y&NEWS=N&PAGE=fulltext&D=med16&AN=31530284 doi:10.1186/s13256-019-2220-7	No	Not relevant according to PECO and inclusion/exclusion criteria
530	Rodrigues CD, Estrela C. Traumatic bone cyst suggestive of large apical periodontitis. Journal of Endodontics. 2008;34(4):484-9. https://ovidsp.ovid.com/ovidweb.cgi?T=JS&CSC=Y&NEWS=N&PAGE=fulltext&D=med7&AN=18358904 doi:10.1016/j.joen.2008.01.010	No	Not relevant according to PECO and inclusion/exclusion criteria
531	Roland NM, Pearl M. Traumatic injuries to the teeth of children. Annales de Radiologie. 1975;18(4):407-12. https://www.embase.com/search/results?subaction=viewrecord&id=L6093634&from=export doi:	No	Not relevant according to PECO and inclusion/exclusion criteria
532	Sasaki M, Hotokezaka Y, Ideguchi R, Uetani M, Fujita S. Traumatic myositis ossificans: multifocal lesions suggesting malignancy on FDG-PET/CT—a case report. Skeletal Radiology. 2021;50(1):249-54. https://www.embase.com/search/results?subaction=viewrecord&id=L2005369547&from=exporthttp://dx.doi.org/10.1007/s00256-020-03521-w doi:10.1007/s00256-020-03521-w	No	Not relevant according to PECO and inclusion/exclusion criteria
533	Shah KM, Mistry JD. Traumatic bone cyst or solitary bone cyst. BMJ Case Reports. 2013;9:09. https://ovidsp.ovid.com/ovidweb.cgi?T=JS&CSC=Y&NEWS=N&PAGE=fulltext&D=med10&AN=23576660 doi:10.1136/bcr-2013-008998	No	Not relevant according to PECO and inclusion/exclusion criteria
534	Szerlip L. Traumatic bone cysts. Resolution without surgery. Oral Surgery, Oral Medicine, Oral Pathology. 1966;21(2):201-4. https://ovidsp.ovid.com/ovidweb.cgi?T=JS&CSC=Y&NEWS=N&PAGE=fulltext&D=med1&AN=5215981 doi:	No	Not relevant according to PECO and inclusion/exclusion criteria
535	Vares Y, Binderman I, Galyant K. Traumatic Mandibular Cyst Defect Grafted with Autologous Dentin and Platelet-Rich Fibrin Composite: A Case Report. International Journal of Periodontics and Restorative Dentistry. 2022;42(2):253-9. https://www.embase.com/search/results?subaction=viewrecord&id=L2017665942&from=exporthttp://dx.doi.org/10.11607/prd.5215 doi:10.11607/prd.5215	No	Not relevant according to PECO and inclusion/exclusion criteria
536	al-Waheidi EM. Transmigration of unerupted mandibular canines: a literature review and a report of five cases. Quintessence International. 1996;27(1):27-31. https://ovidsp.ovid.com/ovidweb.cgi?T=JS&CSC=Y&NEWS=N&PAGE=fulltext&D=med4&AN=9063209 doi:	No	Not relevant according to PECO and inclusion/exclusion criteria
537	Bowman J, O'Regan B, Bhopal S. Transmasseteric antero-parotid approach: a technique adaptation for ectopic subcondylar third molar removal and associated dentigerous cyst enucleation. British Journal of Oral & Maxillofacial Surgery. 2014;52(1):e7-8. https://ovidsp.ovid.com/ovidweb.cgi?T=JS&CSC=Y&NEWS=N&PAGE=fulltext&D=med11&AN=24268871 doi:10.1016/j.bjoms.2013.10.011	No	Not relevant according to PECO and inclusion/exclusion criteria
538	Chiang YC, Chao PZ, Yang TH, Peng BY, Lee FP. Transnasal endoscopic marsupialization for a large midline maxillary odontogenic keratocyst in a 6-year-old child. International Journal of Pediatric Otorhinolaryngology Extra. 2006;1(1):41-4. https://www.embase.com/search/results?subaction=viewrecord&id=L43960700&from=exporthttp://dx.doi.org/10.1016/j.pedex.2005.12.002 doi:10.1016/j.pedex.2005.12.002	No	Not relevant according to PECO and inclusion/exclusion criteria
539	Corless-Smith D. Transfer of radiographs questioned. British dental journal. 2000;188(6):293. https://www.embase.com/search/results?subaction=viewrecord&id=L31318426&from=export doi:	No	Not relevant according to PECO and inclusion/exclusion criteria
540	Curran JB, Kennett S, Young AR. Traumatic (haemorrhagic) bone cyst of the mandible: report of an unusual case. Journal of the Canadian Dental Association. 1973;39(12):853-5. https://ovidsp.ovid.com/ovidweb.cgi?T=JS&CSC=Y&NEWS=N&PAGE=fulltext&D=med1&AN=4519484 doi:	No	Not relevant according to PECO and inclusion/exclusion criteria
541	Dhawan P, Roychoudhury A, Prakash H, Duggal R. Transmigrated mandibular permanent canine: a case report. Journal of the Indian Society of Pedodontics and Preventive Dentistry. 2001;19(2):80-3. https://ovidsp.ovid.com/ovidweb.cgi?T=JS&CSC=Y&NEWS=N&PAGE=fulltext&D=med4&AN=11692828 doi:	No	Not relevant according to PECO and inclusion/exclusion criteria
542	Díaz-Sánchez RM, Castillo-De-Oyagüe R, Serrera-Figallo MA, Hita-Iglesias P, Gutiérrez-Pérez JL, Torres-Lagares D. Transmigration of mandibular cuspids: Review of published reports and description of nine new cases. British Journal of Oral and Maxillofacial Surgery. 2016;54(3):241-7. https://www.embase.com/search/results?subaction=viewrecord&id=L608063941&from=exporthttp://dx.doi.org/10.1016/j.bjo…	No	Not relevant according to PECO and inclusion/exclusion criteria
543	Gonzalez-Sanchez MA, Berini-Aytes L, Gay-Escoda C. Transmigrant impacted mandibular canines: a retrospective study of 15 cases. Journal of the American Dental Association. 2007;138(11):1450-5. https://ovidsp.ovid.com/ovidweb.cgi?T=JS&CSC=Y&NEWS=N&PAGE=fulltext&D=med6&AN=17974641 doi:	No	Not relevant according to PECO and inclusion/exclusion criteria
544	Hirschmann PN. Transfer of radiographs. British Dental Journal. 1999;187(9):463-4. https://ovidsp.ovid.com/ovidweb.cgi?T=JS&CSC=Y&NEWS=N&PAGE=fulltext&D=med4&AN=10729978 doi:	No	Not relevant according to PECO and inclusion/exclusion criteria
545	Kim SM, Park JM, Myoung H, Lee JH. Transport disc distraction osteogenesis as an alternative protocol for mandibular reconstruction. Journal of Plastic, Reconstructive and Aesthetic Surgery. 2010;63(8):e644-e6. https://www.embase.com/search/results?subaction=viewrecord&id=L50743580&from=exporthttp://dx.doi.org/10.1016/j.bjps.2009.11.047 doi:10.1016/j.bjps.2009.11.047	No	Not relevant according to PECO and inclusion/exclusion criteria
546	Kärcher H, Feichtinger M. Transformation of a vascularised iliac crest or scapula bone to a pedicled osteomuscular transplant for reconstruction of distant defects in the head and neck region: A new method of transforming two island flaps to one longer island flap. Journal of Cranio-Maxillofacial Surgery. 2014;42(8):2056-63. https://www.embase.com/search/results?subaction=viewrecord&id=L602687501…	No	Not relevant according to PECO and inclusion/exclusion criteria
547	Lazaridou D, Arhakis A, Lazaridou M, Kotsanos N, Antoniadis K. Trauma, solitary bone cyst and delayed eruption of permanent mandibular incisors. an unusual case in a 7-year-old patient. European Archives of Paediatric Dentistry: Official Journal of the European Academy of Paediatric Dentistry. 2011;12(5):275-7. https://ovidsp.ovid.com/ovidweb.cgi?T=JS&CSC=Y&NEWS=N&PAGE=fulltext&D=med8&AN=21993070…	No	Not relevant according to PECO and inclusion/exclusion criteria
548	Lee JW, Tsai SS, Kuo YL. Transient recycling of resected bone to facilitate mandibular reconstruction--a technical note. Journal of Cranio-Maxillo-Facial Surgery. 2006;34(7):395-9. https://ovidsp.ovid.com/ovidweb.cgi?T=JS&CSC=Y&NEWS=N&PAGE=fulltext&D=med6&AN=17055734 doi:	No	Not relevant according to PECO and inclusion/exclusion criteria
549	Lessa SV, da Silva AMP, Dos Santos LA, Vieira MS, de Seabra LMA, Ferreira DC. Trauma in primary teeth at a specialized service center: Retrospective cohort. Pesquisa Brasileira em Odontopediatria e Clinica Integrada. 2020;20:1-10. https://www.embase.com/search/results?subaction=viewrecord&id=L2004801529&from=exporthttp://dx.doi.org/10.1590/pboci.2020.054 doi:10.1590/pboci.2020.054	No	Not relevant according to PECO and inclusion/exclusion criteria
550	Patel SG. Transmandibular surgical approach for malignant parapharyngeal space tumors. Operative Techniques in Otolaryngology - Head and Neck Surgery. 2014;25(3):240-7. https://www.embase.com/search/results?subaction=viewrecord&id=L602194738&from=exporthttp://dx.doi.org/10.1016/j.otot.2014.04.005 doi:10.1016/j.otot.2014.04.005	No	Not relevant according to PECO and inclusion/exclusion criteria
551	Sannomiya EK, Nogueira Mde Q, Diniz Mde C, Pacca FO, Dalben Gda S. Trauma-induced dentigerous cyst involving the anterior maxilla. Journal of Dentistry for Children (Chicago, Ill). 2007;74(2):161-4. https://ovidsp.ovid.com/ovidweb.cgi?T=JS&CSC=Y&NEWS=N&PAGE=fulltext&D=med6&AN=18477442 doi:	No	Not relevant according to PECO and inclusion/exclusion criteria
552	Sasaki R, Takanashi N, Chigono T. Transplantation of a tooth involved in dentigerous cyst. European Journal of Paediatric Dentistry. 2012;13(4):342-4. https://ovidsp.ovid.com/ovidweb.cgi?T=JS&CSC=Y&NEWS=N&PAGE=fulltext&D=med9&AN=23270297 doi:	No	Not relevant according to PECO and inclusion/exclusion criteria
553	Schiel S, Mayer P, Probst F, Otto S, Cornelius CP. Transoral open reduction and fixation of mandibular condylar base and neck fractures in children and young teenagers--a beneficial treatment option? Journal of Oral & Maxillofacial Surgery. 2013;71(7):1220-30. https://ovidsp.ovid.com/ovidweb.cgi?T=JS&CSC=Y&NEWS=N&PAGE=fulltext&D=med10&AN=23806735 doi:10.1016/j.joms.2013.03.023	No	Not relevant according to PECO and inclusion/exclusion criteria
554	Sirikumara M, Gregory MC. Transitional cell carcinoma of the antrum of highmore presenting as an intra-oral sinus [4]. British Journal of Oral and Maxillofacial Surgery. 1998;36(5):400-1. https://www.embase.com/search/results?subaction=viewrecord&id=L28493131&from=exporthttp://dx.doi.org/10.1016/S0266-4356(98)90669-6 doi:10.1016/S0266-4356(98)90669-6	No	Not relevant according to PECO and inclusion/exclusion criteria
555	Sumer P, Sumer M, Ozden B, Otan F. Transmigration of mandibular canines: a report of six cases and a review of the literature. Journal of Contemporary Dental Practice [Electronic Resource]. 2007;8(3):104-10. https://ovidsp.ovid.com/ovidweb.cgi?T=JS&CSC=Y&NEWS=N&PAGE=fulltext&D=med6&AN=17351688 doi:	No	Not relevant according to PECO and inclusion/exclusion criteria
556	Tanaka T, Kobayashi T, Iino M. Transformation of benign fibrous histiocytoma into malignant fibrous histiocytoma in the mandible: case report. Journal of Oral & Maxillofacial Surgery. 2011;69(7):e285-90. https://ovidsp.ovid.com/ovidweb.cgi?T=JS&CSC=Y&NEWS=N&PAGE=fulltext&D=med8&AN=21549470 doi:10.1016/j.joms.2011.02.067	No	Not relevant according to PECO and inclusion/exclusion criteria
557	Abdelsayed RA, Said-Al-Naief N, Salguerio M, Holmes J, El-Mofty SK. Tophaceous pseudogout of the temporomandibular joint: a series of 3 cases. Oral Surgery, Oral Medicine, Oral Pathology and Oral Radiology. 2014;117(3):369-75. https://ovidsp.ovid.com/ovidweb.cgi?T=JS&CSC=Y&NEWS=N&PAGE=fulltext&D=med11&AN=24528794 doi:10.1016/j.oooo.2013.12.007	No	Not relevant according to PECO and inclusion/exclusion criteria
558	Brown P, Conlon N, Feighery C. Toothache and hearing loss: Early symptoms of granulomatosis with polyangiitis (GPA). BMJ Case Reports. 2016;2016. https://www.embase.com/search/results?subaction=viewrecord&id=L611364885&from=exporthttp://dx.doi.org/10.1136/bcr-2016-214672 doi:10.1136/bcr-2016-214672	No	Not relevant according to PECO and inclusion/exclusion criteria
559	Demiralp KO, Kursun-Cakmak ES, Bayrak S, Akbulut N, Atakan C, Orhan K. Trabecular structure designation using fractal analysis technique on panoramic radiographs of patients with bisphosphonate intake: a preliminary study. Oral Radiology. 2019;35(1):23-8. https://ovidsp.ovid.com/ovidweb.cgi?T=JS&CSC=Y&NEWS=N&PAGE=fulltext&D=med16&AN=30484181 doi:10.1007/s11282-018-0321-4	No	Not relevant according to PECO and inclusion/exclusion criteria
560	Heboyan A, Avetisyan A, Karobari MI, Marya A, Khurshid Z, Rokaya D, et al. Tooth root resorption: A review. SCIENCE PROGRESS. 2022;105(3). doi:10.1177/00368504221109217	No	Not relevant according to PECO and inclusion/exclusion criteria
561	Houghton D, Munir N, Triantafyllou A, Begley A. Tophaceous pseudogout of the temporomandibular joint with erosion into the middle cranial fossa. International Journal of Oral and Maxillofacial Surgery. 2020;49(10):1286-9. https://www.embase.com/search/results?subaction=viewrecord&id=L2005525281&from=exporthttp://dx.doi.org/10.1016/j.ijom.2020.03.011 doi:10.1016/j.ijom.2020.03.011	No	Not relevant according to PECO and inclusion/exclusion criteria
562	Jacquesson T, Berhouma M, Picart T, Jouanneau E. Total removal of a trigeminal schwannoma via the expanded endoscopic endonasal approach. Technical note. Acta Neurochirurgica. 2015;157(6):935-8. https://www.embase.com/search/results?subaction=viewrecord&id=L603644986&from=exporthttp://dx.doi.org/10.1007/s00701-015-2409-5 doi:10.1007/s00701-015-2409-5	No	Not relevant according to PECO and inclusion/exclusion criteria
563	Johanen A, Jonasson G, Lund H, Bernhardsson S, Hagman J, Hange D, et al. Trabecular bone patterns as a fracture risk predictor: a systematic review. Acta Odontologica Scandinavica. 2021;79(7):482-91. https://ovidsp.ovid.com/ovidweb.cgi?T=JS&CSC=Y&NEWS=N&PAGE=fulltext&D=med19&AN=33650459 doi:10.1080/00016357.2021.1886322	No	Not relevant according to PECO and inclusion/exclusion criteria
564	Jonasson G, Alstad T, Vahedi F, Bosaeus I, Lissner L, Hakeberg M. Trabecular pattern in the mandible as bone fracture predictor. Oral Surgery Oral Medicine Oral Pathology Oral Radiology & Endodontics. 2009;108(4):e42-51. https://ovidsp.ovid.com/ovidweb.cgi?T=JS&CSC=Y&NEWS=N&PAGE=fulltext&D=med7&AN=19778734 doi:10.1016/j.tripleo.2009.05.018	No	Not relevant according to PECO and inclusion/exclusion criteria
565	Kirkevang LL, Vaeth M, Wenzel A. Tooth-specific risk indicators for apical periodontitis. Oral Surgery Oral Medicine Oral Pathology Oral Radiology & Endodontics. 2004;97(6):739-44. https://ovidsp.ovid.com/ovidweb.cgi?T=JS&CSC=Y&NEWS=N&PAGE=fulltext&D=med5&AN=15184857 doi:	No	Not relevant according to PECO and inclusion/exclusion criteria
566	Lee S, Bush SJ, Thorne S, Mawson N, Farquharson C, Bergkvist GT. Transcriptomic profiling of feline teeth highlights the role of matrix metalloproteinase 9 (MMP9) in tooth resorption. SCIENTIFIC REPORTS. 2020;10(1). doi:10.1038/s41598-020-75998-3	No	Not relevant according to PECO and inclusion/exclusion criteria
567	Manjunatha BS, Das N, Naik S, Gowramma R. Trabecular variant of juvenile aggressive ossifying fibroma of anterior mandible. Pediatric Reports. 2012;4(2). https://www.embase.com/search/results?subaction=viewrecord&id=L368526078&from=exporthttp://dx.doi.org/10.4081/pr.2012.e24 doi:10.4081/pr.2012.e24	No	Not relevant according to PECO and inclusion/exclusion criteria
568	Matsunaga S, Yamada M, Kasahara N, Kasahara M, Odaka K, Fujii R, et al. Tooth Root Cross-section Variations of Significance for Endodontic Microsurgery and Predicted Risk of Concealed Canal Isthmus Based on Cross-sectional Morphology: Three-dimensional Morphological Analysis of Japanese Maxillary First Molars Using Micro-CT. JOURNAL OF HARD TISSUE BIOLOGY. 2019;28(2):153-7. doi:10.2485/jhtb.28.153	No	Not relevant according to PECO and inclusion/exclusion criteria
569	McGinnis JP, Jr., Hopkins KP, Thompson EI, Hustu HO. Tooth root growth impairment after mantle radiation in long-term survivors of Hodgkin's disease. Journal of the American Dental Association. 1985;111(4):584-8. https://ovidsp.ovid.com/ovidweb.cgi?T=JS&CSC=Y&NEWS=N&PAGE=fulltext&D=med2&AN=3863857 doi:	No	Not relevant according to PECO and inclusion/exclusion criteria
570	Neuhaus KW, Ellwood R, Lussi A, Pitts NB. Traditional lesion detection aids. Monographs in Oral Science. 2009;21:42-51. https://ovidsp.ovid.com/ovidweb.cgi?T=JS&CSC=Y&NEWS=N&PAGE=fulltext&D=med7&AN=19494674 doi:10.1159/000224211	No	Not relevant according to PECO and inclusion/exclusion criteria
571	Pacheco-Pereira C, Silvestre-Barbosa Y, Almeida FT, Geha H, Leite AF, Guerra ENS. Trabecular and cortical mandibular bone investigation in familial adenomatous polyposis patients. Scientific Reports. 2021;11(1):9143. https://ovidsp.ovid.com/ovidweb.cgi?T=JS&CSC=Y&NEWS=N&PAGE=fulltext&D=med19&AN=33911117 doi:10.1038/s41598-021-88513-z	No	Not relevant according to PECO and inclusion/exclusion criteria
572	Rahim-Wöstefeld S, El Sayed N, Weber D, Kaltschmitt J, Bäumer A, El-Sayed S, et al. Tooth-related factors for tooth loss 20 years after active periodontal therapy–A partially prospective study. Journal of Clinical Periodontology. 2020;47(10):1227-36. https://www.embase.com/search/results?subaction=viewrecord&id=L2005993197&from=exporthttp://dx.doi.org/10.1111/jcpe.13348 doi:10.1111/jcpe.13348	No	Not relevant according to PECO and inclusion/exclusion criteria
573	Reddy SB, Charles AJ, Raju GJN, Vijayan V, Reddy BS, Kumar MR, et al. Trace elemental analysis of carcinoma kidney and stomach by PIXE method. NUCLEAR INSTRUMENTS & METHODS IN PHYSICS RESEARCH SECTION B-BEAM INTERACTIONS WITH MATERIALS AND ATOMS. 2003;207(3):345-55. doi:10.1016/S0168-583X(03)00463-4	No	Not relevant according to PECO and inclusion/exclusion criteria
574	Rothe LE, Bollen AM, Little RM, Herring SW, Chaison JB, Chen CS, et al. Trabecular and cortical bone as risk factors for orthodontic relapse. American Journal of Orthodontics & Dentofacial Orthopedics. 2006;130(4):476-84. https://ovidsp.ovid.com/ovidweb.cgi?T=JS&CSC=Y&NEWS=N&PAGE=fulltext&D=med6&AN=17045147 doi:	No	Not relevant according to PECO and inclusion/exclusion criteria
575	Vieira Rda R, Biasoli ER, Crivelini MM, Miyahara GI. Total spontaneous regression of a central giant cell granuloma after incisional biopsy: a four-year follow-up case report. Journal of Oral & Maxillofacial Surgery. 2014;72(4):730-6. https://ovidsp.ovid.com/ovidweb.cgi?T=JS&CSC=Y&NEWS=N&PAGE=fulltext&D=med11&AN=24321310 doi:10.1016/j.joms.2013.10.009	No	Not relevant according to PECO and inclusion/exclusion criteria
576	Wang DM, He XT, Wang YL, Zhou GC, Sun C, Yang LF, et al. Topographic relationship between root apex of mesially and horizontally impacted mandibular third molar and lingual plate: cross-sectional analysis using CBCT. SCIENTIFIC REPORTS. 2016;6. doi:10.1038/srep39268	No	Not relevant according to PECO and inclusion/exclusion criteria
577	Yussif NM, Hosny MM. Towards the targeted management of aggressive periodontitis. Medical Hypotheses. 2017;103:124-7. https://www.embase.com/search/results?subaction=viewrecord&id=L616080156&from=exporthttp://dx.doi.org/10.1016/j.mehy.2017.04.014 doi:10.1016/j.mehy.2017.04.014	No	Not relevant according to PECO and inclusion/exclusion criteria
578	Aghdasi MM, Valizadeh S, Amin-Tavakoli N, Bakhshandeh H. Tonsilolith in Routine Panoramic Radiographies; Is It a Common incidental Finding? Iranian Journal of Radiology. 2012;9(2):71-2. https://www.embase.com/search/results?subaction=viewrecord&id=L365451562&from=exporthttp://dx.doi.org/10.5812/iranjradiol.7563 doi:10.5812/iranjradiol.7563	No	Not relevant according to PECO and inclusion/exclusion criteria
579	Al-Harthi S, Barbagallo G, Psaila A, d'Urso U, Nibali L. Tooth loss and radiographic bone loss in patients without regular supportive care: A retrospective study. JOURNAL OF PERIODONTOLOGY. 2022;93(3):354-63. doi:10.1002/JPER.21-0415	No	Not relevant according to PECO and inclusion/exclusion criteria
580	Campos M, Silva KS, Lupatini PM, Fraga MR, Vitral RWF. Tooth root and alveolar bone grey values derived from cone-beam CT imaging in maxillary incisor teeth with and without apical root resorption. Journal of Orthodontics. 2018;45(1):23-8. https://ovidsp.ovid.com/ovidweb.cgi?T=JS&CSC=Y&NEWS=N&PAGE=fulltext&D=med15&AN=29280412 doi:10.1080/14653125.2017.1417780	No	Not relevant according to PECO and inclusion/exclusion criteria
581	Chen G, Fan W, Mishra S, El-Atem A, Schuetz MA, Xiao Y. Tooth fracture risk analysis based on a new finite element dental structure models using micro-CT data. Computers in Biology & Medicine. 2012;42(10):957-63. https://ovidsp.ovid.com/ovidweb.cgi?T=JS&CSC=Y&NEWS=N&PAGE=fulltext&D=med9&AN=22901677 doi:10.1016/j.compbiomed.2012.07.006	No	Not relevant according to PECO and inclusion/exclusion criteria
582	Darcey J, Horner K, Walsh T, Southern H, Marjanovic EJ, Devlin H. Tooth loss and osteoporosis: to assess the association between osteoporosis status and tooth number. British Dental Journal. 2013;214(4):E10. https://ovidsp.ovid.com/ovidweb.cgi?T=JS&CSC=Y&NEWS=N&PAGE=fulltext&D=med10&AN=23429157 doi:10.1038/sj.bdj.2013.165	No	Not relevant according to PECO and inclusion/exclusion criteria
583	Doucède G, Dehaynin-Toulet E, Kacet L, Jollant B, Tholliez S, Deruelle P, et al. Tooth and pregnancy, a public health issue. Presse Medicale. 2019;48(10):1043-50. https://www.embase.com/search/results?subaction=viewrecord&id=L2003674772&from=exporthttp://dx.doi.org/10.1016/j.lpm.2019.09.020 doi:10.1016/j.lpm.2019.09.020	No	Not relevant according to PECO and inclusion/exclusion criteria
584	Dunsworth AR, Byrd DL, Allen JW. Tomography in oral surgery. Journal of Oral Surgery. 1974;32(9):696-701. https://ovidsp.ovid.com/ovidweb.cgi?T=JS&CSC=Y&NEWS=N&PAGE=fulltext&D=med1&AN=4529180 doi:	No	Not relevant according to PECO and inclusion/exclusion criteria
585	Girard N, Servet E, Hennet P, Biourge V. Tooth Resorption and Vitamin D-3 Status in Cats Fed Premium Dry Diets. JOURNAL OF VETERINARY DENTISTRY. 2010;27(3):142-7. doi:10.1177/089875641002700301	No	Not relevant according to PECO and inclusion/exclusion criteria
586	Kuchler EC, Lips A, Tannure PN, Ho B, Costa MC, Granjeiro JM, et al. Tooth Agenesis Association with Self-reported Family History of Cancer. JOURNAL OF DENTAL RESEARCH. 2013;92(2):149-55. doi:10.1177/0022034512468750	No	Not relevant according to PECO and inclusion/exclusion criteria
587	Kün-Darbois JD, Quenel L, Badja S, Chappard D. Tooth Extraction Locally Stimulates Proliferation of Multiple Myeloma in a Patient with Mandibular Localizations. Acta Haematologica. 2018;138(4):201-7. https://www.embase.com/search/results?subaction=viewrecord&id=L619584677&from=exporthttp://dx.doi.org/10.1159/000481425 doi:10.1159/000481425	No	Not relevant according to PECO and inclusion/exclusion criteria
588	Maarse F, Jager DH, Forouzanfar T, Wolff J, Brand HS. Tooth loss in Sjogren's syndrome patients compared to age and gender matched controls. Medicina Oral, Patologia Oral y Cirugia Bucal. 2018;23(5):e545-e51. https://ovidsp.ovid.com/ovidweb.cgi?T=JS&CSC=Y&NEWS=N&PAGE=fulltext&D=med15&AN=30148469 doi:10.4317/medoral.22545	No	Not relevant according to PECO and inclusion/exclusion criteria
589	Merbold KH, Buchanan GD, Gamieldien MY. Tongue-tied: A case of magnetic balls constricting the lingual frenum. Quintessence International. 2020;51(2):152-4. https://www.embase.com/search/results?subaction=viewrecord&id=L631345393&from=exporthttp://dx.doi.org/10.3290/j.qi.a43867 doi:10.3290/j.qi.a43867	No	Not relevant according to PECO and inclusion/exclusion criteria
590	Minn YK, Suk SH, Park H, Cheong JS, Yang H, Lee S, et al. Tooth loss is associated with brain white matter change and silent infarction among adults without dementia and stroke. Journal of Korean Medical Science. 2013;28(6):929-33. https://ovidsp.ovid.com/ovidweb.cgi?T=JS&CSC=Y&NEWS=N&PAGE=fulltext&D=med10&AN=23772160 doi:10.3346/jkms.2013.28.6.929	No	Not relevant according to PECO and inclusion/exclusion criteria
591	Moshkelgosha V, Khosravifard N, Golkari A. Tooth eruption sequence and dental crowding: a case-control study. F1000Research. 2014;3:122. https://ovidsp.ovid.com/ovidweb.cgi?T=JS&CSC=Y&NEWS=N&PAGE=fulltext&D=pmnm3&AN=25110582 doi:10.12688/f1000research.3196.1	No	Not relevant according to PECO and inclusion/exclusion criteria
592	Mozzati M, Arata V, Gallesio G. Tooth extraction in patients on zoledronic acid therapy. Oral Oncology. 2012;48(9):817-21. https://ovidsp.ovid.com/ovidweb.cgi?T=JS&CSC=Y&NEWS=N&PAGE=fulltext&D=med9&AN=22483860 doi:10.1016/j.oraloncology.2012.03.009	No	Not relevant according to PECO and inclusion/exclusion criteria
593	Mupparapu M. A tool to be used wisely. New York State Dental Journal. 2005;71(6):11-3. https://ovidsp.ovid.com/ovidweb.cgi?T=JS&CSC=Y&NEWS=N&PAGE=fulltext&D=med6&AN=16447540 doi:	No	Not relevant according to PECO and inclusion/exclusion criteria
594	Okuyama K, Sakamoto Y, Naruse T, Yanamoto S, Umeda M. Tooth extraction in a patient after autologous skeletal myoblast sheet transplantation for severe dilated cardiomyopathy. Annals of Medicine and Surgery. 2017;15:34-6. https://www.embase.com/search/results?subaction=viewrecord&id=L614364253&from=exporthttp://dx.doi.org/10.1016/j.amsu.2017.01.022 doi:10.1016/j.amsu.2017.01.022	No	Not relevant according to PECO and inclusion/exclusion criteria
595	Ozgursoy OB, Kankaya D, Balcioglu M, Ungor C, Kucuk B. Tooth in the nose: Unusual presentation of a misdiagnosed maxillary ossifying fibroma. Ear, Nose and Throat Journal. 2011;90(12):E8. https://www.embase.com/search/results?subaction=viewrecord&id=L364413949&from=exporthttp://dx.doi.org/10.1177/014556131109001218 doi:10.1177/014556131109001218	No	Not relevant according to PECO and inclusion/exclusion criteria
596	Pettersson A. Tooth Resorption in the Swedish Eurasion Lynx (Lynx lynx). JOURNAL OF VETERINARY DENTISTRY. 2010;27(4):222-6. doi:10.1177/089875641002700403	No	Not relevant according to PECO and inclusion/exclusion criteria
597	Ricketts DNJ, Tait CME, Higgins AJ. Tooth preparation for post-retained restorations. British Dental Journal. 2005;198(8):463-71. https://www.embase.com/search/results?subaction=viewrecord&id=L40627464&from=exporthttp://dx.doi.org/10.1038/sj.bdj.4812249 doi:10.1038/sj.bdj.4812249	No	Not relevant according to PECO and inclusion/exclusion criteria
598	Vogt F, Gosau M, Fischlein T, Santarpino G. Tooth extraction and risk of bacteremia in patients undergoing valve surgery: Myth or reality? Minerva Cardioangiologica. 2018;66(6):784-5. https://www.embase.com/search/results?subaction=viewrecord&id=L625225983&from=exporthttp://dx.doi.org/10.23736/S0026-4725.18.04642-X doi:10.23736/S0026-4725.18.04642-X	No	Not relevant according to PECO and inclusion/exclusion criteria
599	Auerkari EI, Sofyanti E, Boel T, Soegiharto B. TMD symptoms and vertical mandibular symmetry in young adult orthodontic patients in North Sumatra, Indonesia: A cross-sectional study. F1000Research. 2018;7. https://www.embase.com/search/results?subaction=viewrecord&id=L622602768&from=exporthttp://dx.doi.org/10.12688/f1000research.14522.1 doi:10.12688/f1000research.14522.1	No	Not relevant according to PECO and inclusion/exclusion criteria
600	Beier M, Sack I, Beck-Broichsitter B, Hamm B, Marticorena Garcia SR. Tomoelastography for non-invasive detection of ameloblastoma and metastatic neck lymph nodes. BMJ Case Reports. 2020;13(9):09. https://ovidsp.ovid.com/ovidweb.cgi?T=JS&CSC=Y&NEWS=N&PAGE=fulltext&D=med18&AN=32912890 doi:10.1136/bcr-2020-235930	No	Not relevant according to PECO and inclusion/exclusion criteria
601	Bergström J. Tobacco smoking and subgingival dental calculus. Journal of Clinical Periodontology. 2005;32(1):81-8. https://www.embase.com/search/results?subaction=viewrecord&id=L40187430&from=exporthttp://dx.doi.org/10.1111/j.1600-051X.2004.00638.x doi:10.1111/j.1600-051X.2004.00638.x	No	Not relevant according to PECO and inclusion/exclusion criteria
602	Canellas J, da Costa RC, Breves RC, de Oliveira GP, Figueredo C, Fischer RG, et al. Tomographic and histomorphometric evaluation of socket healing after tooth extraction using leukocyte- and platelet-rich fibrin: A randomized, single-blind, controlled clinical trial. Journal of Cranio-Maxillo-Facial Surgery. 2020;48(1):24-32. https://ovidsp.ovid.com/ovidweb.cgi?T=JS&CSC=Y&NEWS=N&PAGE=fulltext&D=m…	No	Not relevant according to PECO and inclusion/exclusion criteria
603	Kapoor V, Kumar N, Dahiya K, Sikka R, Sirana P, Singh A. To Assess and Evaluate the Variation of Mandibular Anatomy Using Cone Beam Computed Tomography Before Planning an Implant Surgery: A Population-based Retrospective Study. Journal of Contemporary Dental Practice [Electronic Resource]. 2018;19(11):1381-5. https://ovidsp.ovid.com/ovidweb.cgi?T=JS&CSC=Y&NEWS=N&PAGE=fulltext&D=med15&AN=30602645 …	No	Not relevant according to PECO and inclusion/exclusion criteria
604	Klenke D, Quast A, Prelog M, Holl-Wieden A, Riekert M, Stellzig-Eisenhauer A, et al. TMJ pathomorphology in patients with JIA-radiographic parameters for early diagnosis. Head & Face Medicine. 2018;14(1):15. https://ovidsp.ovid.com/ovidweb.cgi?T=JS&CSC=Y&NEWS=N&PAGE=fulltext&D=med15&AN=30223858 doi:10.1186/s13005-018-0173-5	No	Not relevant according to PECO and inclusion/exclusion criteria
605	Laissue JA, Barre S, Bartzsch S, Blattmann H, Bouchet AM, Djonov VG, et al. Tolerance of Normal Rabbit Facial Bones and Teeth to Synchrotron X-Ray Microbeam Irradiation. Radiation Research. 2022;197(3):233-41. https://ovidsp.ovid.com/ovidweb.cgi?T=JS&CSC=Y&NEWS=N&PAGE=fulltext&D=med20&AN=34755190 doi:10.1667/RADE-21-00032.1	No	Not relevant according to PECO and inclusion/exclusion criteria
606	Lopez-Lopez J, Jane-Salas E, Martin-Gonzalez J, Castellanos-Cosano L, Llamas-Carreras JM, Velasco-Ortega E, et al. Tobacco Smoking and Radiographic Periapical Status: A Retrospective Case-Control Study. JOURNAL OF ENDODONTICS. 2012;38(5):584-8. doi:10.1016/j.joen.2012.02.011	No	Not relevant according to PECO and inclusion/exclusion criteria
607	Markovic MA. Tomographic detection and assessment of an osteochondroma of the left mandibular condyle. Case history. Acta Stomatologica Belgica. 1983;80(2):131-41. https://ovidsp.ovid.com/ovidweb.cgi?T=JS&CSC=Y&NEWS=N&PAGE=fulltext&D=med2&AN=6576625 doi:	No	Not relevant according to PECO and inclusion/exclusion criteria
608	Mesa F, Souki N, Galindo-Moreno P, Velasco-Torres M, O'Valle F, Bravo M. Tobacco consumption induces alveolar crest height loss independently of mandibular bone mass and bone density. Clinical Oral Implants Research. 2014;25(9):1034-40. https://ovidsp.ovid.com/ovidweb.cgi?T=JS&CSC=Y&NEWS=N&PAGE=fulltext&D=med11&AN=23750807 doi:10.1111/clr.12207	No	Not relevant according to PECO and inclusion/exclusion criteria
609	Messias A, Nicolau P, Guerra F. Titanium dental implants with different collar design and surface modifications: A systematic review on survival rates and marginal bone levels. Clinical Oral Implants Research. 2019;30(1):20-48. https://ovidsp.ovid.com/ovidweb.cgi?T=JS&CSC=Y&NEWS=N&PAGE=fulltext&D=med16&AN=30466192 doi:10.1111/clr.13389	No	Not relevant according to PECO and inclusion/exclusion criteria
610	Natto S, Baljoon M, Bergstrom J. Tobacco smoking and periodontal bone height in a Saudi Arabian population. Journal of Clinical Periodontology. 2005;32(9):1000-6. https://ovidsp.ovid.com/ovidweb.cgi?T=JS&CSC=Y&NEWS=N&PAGE=fulltext&D=med6&AN=16104965 doi:	No	Not relevant according to PECO and inclusion/exclusion criteria
611	Natto SB. Tobacco smoking and periodontal health in a Saudi Arabian population. Swedish Dental Journal - Supplement. 2005(176):8-52, table of contents. https://ovidsp.ovid.com/ovidweb.cgi?T=JS&CSC=Y&NEWS=N&PAGE=fulltext&D=med6&AN=16223098 doi:	No	Not relevant according to PECO and inclusion/exclusion criteria
612	Nishioka M, Ioi H, Matsumoto R, Goto TK, Nakata S, Nakasima A, et al. TMJ osteoarthritis/osteoarthrosis and immune system factors in a Japanese sample. Angle Orthodontist. 2008;78(5):793-8. https://ovidsp.ovid.com/ovidweb.cgi?T=JS&CSC=Y&NEWS=N&PAGE=fulltext&D=med7&AN=18298222 doi:10.2319/091407-438	No	Not relevant according to PECO and inclusion/exclusion criteria
613	Parnia F, Fard EM, Mahboub F, Hafezeqoran A, Gavgani FE. Tomographic volume evaluation of submandibular fossa in patients requiring dental implants. Oral Surgery Oral Medicine Oral Pathology Oral Radiology & Endodontics. 2010;109(1):e32-6. https://ovidsp.ovid.com/ovidweb.cgi?T=JS&CSC=Y&NEWS=N&PAGE=fulltext&D=med8&AN=20123366 doi:10.1016/j.tripleo.2009.08.035	No	Not relevant according to PECO and inclusion/exclusion criteria
614	Peron AP, Johann AC, Papalexiou V, Tanaka OM, Guariza-Filho O, Ignacio SA, et al. Tissue responses resulting from tooth movement surgically assisted by corticotomy and corticision in rats. Angle Orthodontist. 2017;87(1):118-24. https://ovidsp.ovid.com/ovidweb.cgi?T=JS&CSC=Y&NEWS=N&PAGE=fulltext&D=med14&AN=27281474 doi:10.2319/102915-731.1	No	Not relevant according to PECO and inclusion/exclusion criteria
615	Schroder AGD, Guariza-Filho O, de Araujo CM, Ruellas AC, Tanaka OM, Porporatti AL. To what extent are impacted canines associated with root resorption of the adjacent tooth?: A systematic review with meta-analysis. Journal of the American Dental Association. 2018;149(9):765-77.e8. https://ovidsp.ovid.com/ovidweb.cgi?T=JS&CSC=Y&NEWS=N&PAGE=fulltext&D=med15&AN=30165975 doi:10.1016/j.adaj.2018.05.012	No	Not relevant according to PECO and inclusion/exclusion criteria
616	Sellers RM, Payne JB, Yu F, LeVan TD, Walker C, Mikuls TR. TLR4 Asp299Gly polymorphism may be protective against chronic periodontitis. Journal of Periodontal Research. 2016;51(2):203-11. https://ovidsp.ovid.com/ovidweb.cgi?T=JS&CSC=Y&NEWS=N&PAGE=fulltext&D=med13&AN=26174031 doi:10.1111/jre.12299	No	Not relevant according to PECO and inclusion/exclusion criteria
617	Sofyanti E, Boel T, Soegiharto B, Auerkari EI. TMD symptoms and vertical mandibular symmetry in young adult orthodontic patients in North Sumatra, Indonesia: a cross-sectional study. F1000Research. 2018;7:697. https://ovidsp.ovid.com/ovidweb.cgi?T=JS&CSC=Y&NEWS=N&PAGE=fulltext&D=pmnm4&AN=29946446 doi:10.12688/f1000research.14522.2	No	Not relevant according to PECO and inclusion/exclusion criteria
618	Tamizh paavai T, Jayanth Kumar V. To study awareness about radiation protection among dental students of chennai-a questionnaire based study. International Journal of Pharma and Bio Sciences. 2017;8(1):B542-B51. https://www.embase.com/search/results?subaction=viewrecord&id=L614514875&from=exporthttp://dx.doi.org/10.22376/ijpbs.2017.8.1.b542-551 doi:10.22376/ijpbs.2017.8.1.b542-551	No	Not relevant according to PECO and inclusion/exclusion criteria
619	Yildiz S, Bayar GR, Guvenc I, Kocabiyik N, Comert A, Yazar F. Tomographic evaluation on bone morphology in posterior mandibular region for safe placement of dental implant. Surgical & Radiologic Anatomy. 2015;37(2):167-73. https://ovidsp.ovid.com/ovidweb.cgi?T=JS&CSC=Y&NEWS=N&PAGE=fulltext&D=med12&AN=25078676 doi:10.1007/s00276-014-1351-1	No	Not relevant according to PECO and inclusion/exclusion criteria
620	Asutay F, Atalay Y, Turamanlar O, Horata E, Burdurlu MC. Three-Dimensional Volumetric Assessment of the Effect of Decompression on Large Mandibular Odontogenic Cystic Lesions. Journal of Oral & Maxillofacial Surgery. 2016;74(6):1159-66. https://ovidsp.ovid.com/ovidweb.cgi?T=JS&CSC=Y&NEWS=N&PAGE=fulltext&D=med13&AN=26828617 doi:10.1016/j.joms.2015.12.010	No	Not relevant according to PECO and inclusion/exclusion criteria
621	Block AJ, Goepp RA, Mason EW. Thyroid radiation dose during panoramic and cephalometric dental x-ray examinations. Angle Orthodontist. 1977;47(1):17-24. https://ovidsp.ovid.com/ovidweb.cgi?T=JS&CSC=Y&NEWS=N&PAGE=fulltext&D=med1&AN=264773 doi:	No	Not relevant according to PECO and inclusion/exclusion criteria
622	Bollen AM. Three-dimensional scans and radiation exposure. American Journal of Orthodontics & Dentofacial Orthopedics. 2004;126(2):17A. https://ovidsp.ovid.com/ovidweb.cgi?T=JS&CSC=Y&NEWS=N&PAGE=fulltext&D=med5&AN=15318416 doi:	No	Not relevant according to PECO and inclusion/exclusion criteria
623	Bristow RG, Wood RE, Clark GM. Thyroid dose distribution in dental radiography. Oral surgery, oral medicine, and oral pathology. 1989;68(4):482-7. https://www.embase.com/search/results?subaction=viewrecord&id=L19493005&from=export doi:	No	Not relevant according to PECO and inclusion/exclusion criteria
624	Chang LA, Miller DL, Lee C, Melo DR, Villoing D, Drozdovitch V, et al. Thyroid Radiation Dose to Patients from Diagnostic Radiology Procedures over Eight Decades: 1930-2010. Health Physics. 2017;113(6):458-73. https://ovidsp.ovid.com/ovidweb.cgi?T=JS&CSC=Y&NEWS=N&PAGE=fulltext&D=med14&AN=28968349 doi:10.1097/HP.0000000000000723	No	Not relevant according to PECO and inclusion/exclusion criteria
625	Chen Y, Zheng J, Li D, Huang Z, Huang Z, Wang X, et al. Three-dimensional position of mandibular third molars and its association with distal caries in mandibular second molars: a cone beam computed tomographic study. Clinical Oral Investigations. 2020;24(9):3265-73. https://ovidsp.ovid.com/ovidweb.cgi?T=JS&CSC=Y&NEWS=N&PAGE=fulltext&D=med17&AN=31938961 doi:10.1007/s00784-020-03203-w	No	Not relevant according to PECO and inclusion/exclusion criteria
626	De Smet E, Duyck J, Vander Sloten J, Jacobs R, Naert I. Timing of loading--immediate, early, or delayed--in the outcome of implants in the edentulous mandible: a prospective clinical trial. International Journal of Oral & Maxillofacial Implants. 2007;22(4):580-94. https://ovidsp.ovid.com/ovidweb.cgi?T=JS&CSC=Y&NEWS=N&PAGE=fulltext&D=med6&AN=17929519 doi:	No	Not relevant according to PECO and inclusion/exclusion criteria
627	Drozd VM, Branovan I, Shiglik N, Biko J, Reiners C. Thyroid Cancer Induction: Nitrates as Independent Risk Factors or Risk Modulators after Radiation Exposure, with a Focus on the Chernobyl Accident. European Thyroid Journal. 2018;7(2):67-74. https://ovidsp.ovid.com/ovidweb.cgi?T=JS&CSC=Y&NEWS=N&PAGE=fulltext&D=pmnm4&AN=29594057 doi:10.1159/000485971	No	Not relevant according to PECO and inclusion/exclusion criteria
628	Eley BM. Tissue reactions to implanted dental amalgam, including assessment by energy dispersive X-ray micro-analysis. Journal of Pathology. 1982;138(3):251-72. https://www.embase.com/search/results?subaction=viewrecord&id=L13229631&from=exporthttp://dx.doi.org/10.1002/path.1711380307 doi:10.1002/path.1711380307	No	Not relevant according to PECO and inclusion/exclusion criteria
629	Hirayama M, Inoue K, Arita H, Takahashi N, Nakashima H, Sakata J, et al. Three-dimensional volumetric analysis of the efficiency of marsupialization in patients with mandibular dentigerous cysts involving impacted third molars. JOURNAL OF ORAL AND MAXILLOFACIAL SURGERY MEDICINE AND PATHOLOGY. 2022;34(6):690-7. doi:10.1016/j.ajoms.2022.03.008	No	Not relevant according to PECO and inclusion/exclusion criteria
630	Jorn D, Kohorst P, Besdo S, Borchers L, Stiesch M. Three-Dimensional Nonlinear Finite Element Analysis and Microcomputed Tomography Evaluation of Microgap Formation in a Dental Implant Under Oblique Loading. International Journal of Oral & Maxillofacial Implants. 2016;31(3):e32-42. https://ovidsp.ovid.com/ovidweb.cgi?T=JS&CSC=Y&NEWS=N&PAGE=fulltext&D=med13&AN=27183080 doi:10.11607/jomi.4179	No	Not relevant according to PECO and inclusion/exclusion criteria
631	Kim SE, Shim KM, Jang K, Shim JH, Kang SS. Three-dimensional printing-based reconstruction of a maxillary bone defect in a dog following tumor removal. In Vivo. 2018;32(1):63-70. https://www.embase.com/search/results?subaction=viewrecord&id=L620016570&from=exporthttp://dx.doi.org/10.21873/invivo.11205 doi:10.21873/invivo.11205	No	Not relevant according to PECO and inclusion/exclusion criteria
632	Pauwels R, Horner K, Vassileva J, Rehani MM. Thyroid shielding in cone beam computed tomography: recommendations towards appropriate use. Dento-Maxillo-Facial Radiology. 2019;48(7):20190014. https://ovidsp.ovid.com/ovidweb.cgi?T=JS&CSC=Y&NEWS=N&PAGE=fulltext&D=med16&AN=31237774 doi:10.1259/dmfr.20190014	No	Not relevant according to PECO and inclusion/exclusion criteria
633	Scarfe WC, Farman AG, Brand JW, Kelly MS. Tissue radiation dosages using the RVG-S with and without niobium filtration. Australian dental journal. 1997;42(5):335-42. https://www.embase.com/search/results?subaction=viewrecord&id=L128205964&from=export doi:	No	Not relevant according to PECO and inclusion/exclusion criteria
634	Schneider AB, Kaplan MM, Mihailescu DV. Thyroid Collars in Dental Radiology: 2021 Update. Thyroid. 2021;31(9):1291-6. https://ovidsp.ovid.com/ovidweb.cgi?T=JS&CSC=Y&NEWS=N&PAGE=fulltext&D=med20&AN=33849309 doi:10.1089/thy.2021.0087	No	Not relevant according to PECO and inclusion/exclusion criteria
635	Senneby A, Neilands J, Svensater G, Axtelius B, Rohlin M. Threshold values affect predictive accuracy of caries risk assessment. Acta Odontologica Scandinavica. 2019;77(4):315-27. https://ovidsp.ovid.com/ovidweb.cgi?T=JS&CSC=Y&NEWS=N&PAGE=fulltext&D=med16&AN=30727798 doi:10.1080/00016357.2018.1564838	No	Not relevant according to PECO and inclusion/exclusion criteria
636	Stock SR, Ignatiev KI, Dahl T, Veis A, De Carlo F. Three-dimensional microarchitecture of the plates (primary, secondary, and carinar process) in the developing tooth of Lytechinus variegatus revealed by synchrotron X-ray absorption microtomography (microCT). Journal of Structural Biology. 2003;144(3):282-300. https://www.embase.com/search/results?subaction=viewrecord&id=L37468386&from=exporthttp…	No	Not relevant according to PECO and inclusion/exclusion criteria
637	Sun R, Sun L, Sun Z, Li G, Zhao Y, Ma X, et al. A three-dimensional study of hemimandibular hyperplasia, hemimandibular elongation, solitary condylar hyperplasia, simple mandibular asymmetry and condylar osteoma or osteochondroma. Journal of Cranio-Maxillo-Facial Surgery. 2019;47(11):1665-75. https://ovidsp.ovid.com/ovidweb.cgi?T=JS&CSC=Y&NEWS=N&PAGE=fulltext&D=med16&AN=31473057 doi:10.1016/j.jcm…	No	Not relevant according to PECO and inclusion/exclusion criteria
638	Tamassoki S, Khosravi M, Azizi F. Timing of Surgical Removal of Odontoma in a Growing Orthodontic Patient: A Case Report. International Journal of Orthodontics. 2017;28(1):49-52. https://ovidsp.ovid.com/ovidweb.cgi?T=JS&CSC=Y&NEWS=N&PAGE=fulltext&D=med14&AN=29990402 doi:	No	Not relevant according to PECO and inclusion/exclusion criteria
639	Tardivo D, Sastre J, Ruquet M, Thollon L, Adalian P, Leonetti G, et al. Three-dimensional modeling of the various volumes of canines to determine age and sex: a preliminary study. Journal of Forensic Sciences. 2011;56(3):766-70. https://ovidsp.ovid.com/ovidweb.cgi?T=JS&CSC=Y&NEWS=N&PAGE=fulltext&D=med8&AN=21361946 doi:10.1111/j.1556-4029.2011.01720.x	No	Not relevant according to PECO and inclusion/exclusion criteria
640	Van Doorne L, Gholami P, D'Haese J, Hommez G, Meijer G, De Bruyn H. Three-Dimensional Radiographic Outcome of Free-Handed Flaplessly Placed Mini Dental Implants in Edentulous Maxillae after 2-Years Function. Journal of Clinical Medicine. 2020;9(7):05. https://ovidsp.ovid.com/ovidweb.cgi?T=JS&CSC=Y&NEWS=N&PAGE=fulltext&D=pmnm5&AN=32635649 doi:10.3390/jcm9072120	No	Not relevant according to PECO and inclusion/exclusion criteria
641	Abdulghani EA, Alhammadi MS, Al-Sosowa AA, Almashraqi AA, Sharhan HM, Al-Fakeh H, et al. Three-dimensional assessment of the favorability of maxillary posterior teeth intrusion in different facial patterns limited by the vertical relationship with the maxillary sinus floor. Clinical Oral Investigations. 2022;26(7):4905-15. https://ovidsp.ovid.com/ovidweb.cgi?T=JS&CSC=Y&NEWS=N&PAGE=fulltext&D=medl…	No	Not relevant according to PECO and inclusion/exclusion criteria
642	Abdulghani EA, Al-Sosowa AA, Alhammadi MS, Al-Fakeh H, Al-Gumaei WS, Almashraqi AA, et al. Three-dimensional assessment of the favorability of maxillary posterior teeth intrusion in different skeletal classes limited by the vertical relationship with the maxillary sinus floor. Head & Face Medicine. 2022;18(1):13. https://ovidsp.ovid.com/ovidweb.cgi?T=JS&CSC=Y&NEWS=N&PAGE=fulltext&D=med20&AN=35413…	No	Not relevant according to PECO and inclusion/exclusion criteria
643	Ahlbrecht CA, Ruellas ACD, Paniagua B, Schilling JA, McNamara JA, Cevidanes LHS. Three-dimensional characterization of root morphology for maxillary incisors. PLOS ONE. 2017;12(6). doi:10.1371/journal.pone.0178728	No	Not relevant according to PECO and inclusion/exclusion criteria
644	Alqareer A, Baghdady M, Alyahya A. Three-dimensional characterization of naturally developed early caries lesions using high-resolution micro-computed tomography. Journal of Dentistry. 2022;126:104317. https://ovidsp.ovid.com/ovidweb.cgi?T=JS&CSC=Y&NEWS=N&PAGE=fulltext&D=medl&AN=36195250 doi:10.1016/j.jdent.2022.104317	No	Not relevant according to PECO and inclusion/exclusion criteria
645	de Melo EJM, Francischone CE. Three-dimensional finite element analysis of two angled narrow-diameter implant designs for an all-on-4 prosthesis. JOURNAL OF PROSTHETIC DENTISTRY. 2020;124(4):477-84. doi:10.1016/j.prosdent.2019.09.015	No	Not relevant according to PECO and inclusion/exclusion criteria
646	Dieguez-Perez M, Ticona-Flores JM. Three-Dimensional Analysis of the Pulp Chamber and Coronal Tooth of Primary Molars: An In Vitro Study. International Journal of Environmental Research & Public Health [Electronic Resource]. 2022;19(15):29. https://ovidsp.ovid.com/ovidweb.cgi?T=JS&CSC=Y&NEWS=N&PAGE=fulltext&D=medl&AN=35954635 doi:10.3390/ijerph19159279	No	Not relevant according to PECO and inclusion/exclusion criteria
647	Donizeth-Rodrigues C, Fonseca-Da Silveira M, Goncalves-De Alencar AH, Garcia-Santos-Silva MA, Francisco-De-Mendonca E, Estrela C. Three-dimensional images contribute to the diagnosis of mucous retention cyst in maxillary sinus. Medicina Oral, Patologia Oral y Cirugia Bucal. 2013;18(1):e151-7. https://ovidsp.ovid.com/ovidweb.cgi?T=JS&CSC=Y&NEWS=N&PAGE=fulltext&D=med10&AN=23229251 doi:	No	Not relevant according to PECO and inclusion/exclusion criteria
648	Eraydin F, Germec-Cakan D, Tozlu M, Ozdemir FI. Three-dimensional evaluation of alveolar bone thickness of mandibular anterior teeth in different dentofacial types. Nigerian Journal of Clinical Practice. 2018;21(4):519-24. https://ovidsp.ovid.com/ovidweb.cgi?T=JS&CSC=Y&NEWS=N&PAGE=fulltext&D=med15&AN=29607868 doi:10.4103/njcp.njcp_90_17	No	Not relevant according to PECO and inclusion/exclusion criteria
649	Jih MK, Kim JS. Three types of ossifying fibroma: A report of 4 cases with an analysis of CBCT features. Imaging Science in Dentistry. 2020;50(1):65-71. https://ovidsp.ovid.com/ovidweb.cgi?T=JS&CSC=Y&NEWS=N&PAGE=fulltext&D=pmnm5&AN=32206622 doi:10.5624/isd.2020.50.1.65	No	Not relevant according to PECO and inclusion/exclusion criteria
650	Jung MS, Lee SP, Kim GT, Choi SC, Park JH, Kim JW. Three-dimensional analysis of deciduous maxillary anterior teeth using cone-beam computed tomography. Clinical Anatomy. 2012;25(2):182-8. https://ovidsp.ovid.com/ovidweb.cgi?T=JS&CSC=Y&NEWS=N&PAGE=fulltext&D=med9&AN=21544876 doi:10.1002/ca.21200	No	Not relevant according to PECO and inclusion/exclusion criteria
651	Kehl M, Swierkot K, Mengel R. Three-Dimensional Measurement of Bone Loss at Implants in Patients With Periodontal Disease. JOURNAL OF PERIODONTOLOGY. 2011;82(5):689-99. doi:10.1902/jop.2010.100318	No	Not relevant according to PECO and inclusion/exclusion criteria
652	Kiaee B, Nucci L, Sarkarat F, Talaeipour AR, Eslami S, Amiri F, et al. Three-dimensional assessment of airway volumes in patients with unilateral cleft lip and palate. Progress in Orthodontics. 2021;22(1). https://www.embase.com/search/results?subaction=viewrecord&id=L2014142109&from=exporthttp://dx.doi.org/10.1186/s40510-021-00382-4 doi:10.1186/s40510-021-00382-4	No	Not relevant according to PECO and inclusion/exclusion criteria
653	Kiswanjaya B, Priaminiarti M, Bachtiar-Iskandar HH. Three panoramic indices for identification of healthy older people at a high risk of osteoporosis. Saudi Dental Journal. 2022;34(6):503-8. https://www.embase.com/search/results?subaction=viewrecord&id=L2018739271&from=exporthttp://dx.doi.org/10.1016/j.sdentj.2022.05.006 doi:10.1016/j.sdentj.2022.05.006	No	Not relevant according to PECO and inclusion/exclusion criteria
654	Kocak-Berberoglu H, Cakarer S, Brkic A, Gurkan-Koseoglu B, Altug-Aydil B, Keskin C. Three-dimensional cone-beam computed tomography for diagnosis of keratocystic odontogenic tumours; evaluation of four cases. Medicina Oral, Patologia Oral y Cirugia Bucal. 2012;17(6):e1000-5. https://ovidsp.ovid.com/ovidweb.cgi?T=JS&CSC=Y&NEWS=N&PAGE=fulltext&D=med9&AN=22549670 doi:	No	Not relevant according to PECO and inclusion/exclusion criteria
655	Koçak-Berberoǧlu H, Çakarer S, Brkić A, Gürkan-Koseoglu B, Altuǧ-Aydil B, Keskin C. Three-dimensıonal cone-beam computed tomography for diagnosıs of keratocystic odontogenic tumours; evaluation of four cases. Medicina Oral, Patologia Oral y Cirugia Bucal. 2012;17(6):e1000-e5. https://www.embase.com/search/results?subaction=viewrecord&id=L366002795&from=exporthttp://dx.doi.org/10.4317/medoral.1762…	No	Not relevant according to PECO and inclusion/exclusion criteria
656	Kuntz NM, Schulze R. Three-Dimensional Classification of Lower Third Molars and Their Relationship to the Mandibular Canal. JOURNAL OF ORAL AND MAXILLOFACIAL SURGERY. 2021;79(8):1611-20. doi:10.1016/j.joms.2021.02.033	No	Not relevant according to PECO and inclusion/exclusion criteria
657	Macchi A, Carrafiello G, Cacciafesta V, Norcini A. Three-dimensional digital modeling and setup. American Journal of Orthodontics & Dentofacial Orthopedics. 2006;129(5):605-10. https://ovidsp.ovid.com/ovidweb.cgi?T=JS&CSC=Y&NEWS=N&PAGE=fulltext&D=med6&AN=16679200 doi:	No	Not relevant according to PECO and inclusion/exclusion criteria
658	Manchorova-Veleva NA. Three-dimensional analysis of cavity wall deformation after composite restoration of masticatory teeth. Folia Medica (Plovdiv). 2011;53(4):53-9. https://ovidsp.ovid.com/ovidweb.cgi?T=JS&CSC=Y&NEWS=N&PAGE=fulltext&D=med8&AN=22708475 doi:	No	Not relevant according to PECO and inclusion/exclusion criteria
659	Park SB, An SY, Han WJ, Park JT. Three-dimensional measurement of periodontal surface area for quantifying inflammatory burden. JOURNAL OF PERIODONTAL AND IMPLANT SCIENCE. 2017;47(3):154-64. doi:10.5051/jpis.2017.47.3.154	No	Not relevant according to PECO and inclusion/exclusion criteria
660	Silva JA, de Alencar AH, da Rocha SS, Lopes LG, Estrela C. Three-dimensional image contribution for evaluation of operative procedural errors in endodontic therapy and dental implants. Brazilian Dental Journal. 2012;23(2):127-34. https://ovidsp.ovid.com/ovidweb.cgi?T=JS&CSC=Y&NEWS=N&PAGE=fulltext&D=med9&AN=22666770 doi:	No	Not relevant according to PECO and inclusion/exclusion criteria
661	Yu J, Hu Y, Huang M, Chen J, Ding X, Zheng L. A three-dimensional analysis of skeletal and dental characteristics in skeletal class III patients with facial asymmetry. Journal of X-Ray Science & Technology. 2018;26(3):449-62. https://ovidsp.ovid.com/ovidweb.cgi?T=JS&CSC=Y&NEWS=N&PAGE=fulltext&D=med15&AN=29562577 doi:10.3233/XST-17333	No	Not relevant according to PECO and inclusion/exclusion criteria
662	Andrews SE, Roberts G, Set P, Warburton F, Gilbert FJ. Third molar development in a London population of White British and Black British or other Black ethnicity. Journal of Forensic Sciences. 2022;67(1):229-42. https://ovidsp.ovid.com/ovidweb.cgi?T=JS&CSC=Y&NEWS=N&PAGE=fulltext&D=med20&AN=34729784 doi:10.1111/1556-4029.14928	No	Not relevant according to PECO and inclusion/exclusion criteria
663	Baensch F, Kriwalsky MS, Kleffmann W, Kunkel M. Third Molar Complications in the Elderly-A Matched-Pairs Analysis. Journal of Oral & Maxillofacial Surgery. 2017;75(4):680-6. https://ovidsp.ovid.com/ovidweb.cgi?T=JS&CSC=Y&NEWS=N&PAGE=fulltext&D=med14&AN=28011325 doi:10.1016/j.joms.2016.11.021	No	Not relevant according to PECO and inclusion/exclusion criteria
664	Blankenship JA, Mincer HH, Anderson KM, Woods MA, Burton EL. Third molar development in the estimation of chronologic age in american blacks as compared with whites. Journal of Forensic Sciences. 2007;52(2):428-33. https://ovidsp.ovid.com/ovidweb.cgi?T=JS&CSC=Y&NEWS=N&PAGE=fulltext&D=med6&AN=17316245 doi:	No	Not relevant according to PECO and inclusion/exclusion criteria
665	Butterworth M. Third molars. Clinical Risk. 2004;10(2):49-51. https://www.embase.com/search/results?subaction=viewrecord&id=L38954149&from=exporthttp://dx.doi.org/10.1258/135626204322920184 doi:10.1258/135626204322920184	No	Not relevant according to PECO and inclusion/exclusion criteria
666	Fernandez CCA, Pereira C, Luiz RR, Faraco IM, Jr., Marazita ML, Arnaudo M, et al. Third molar agenesis as a potential marker for craniofacial deformities. Archives of Oral Biology. 2018;88:19-23. https://ovidsp.ovid.com/ovidweb.cgi?T=JS&CSC=Y&NEWS=N&PAGE=fulltext&D=med15&AN=29358133 doi:10.1016/j.archoralbio.2018.01.010	No	Not relevant according to PECO and inclusion/exclusion criteria
667	Ferrari CH, Abu Hasna A, Martinho FC. Three Dimensional mapping of the root apex: distances between apexes and anatomical structures and external cortical plates. BRAZILIAN ORAL RESEARCH. 2021;35. doi:10.1590/1807-3107bor-2021.vol35.0022	No	Not relevant according to PECO and inclusion/exclusion criteria
668	Freitas DCD, Melo FG, Ocarino ND, Abreu DM, Araujo FR, Serakides R. Three Cases of Mandibular Ossifying Fibroma in Cattle. JOURNAL OF COMPARATIVE PATHOLOGY. 2022;198:16-21. doi:10.1016/j.jcpa.2022.07.006	No	Not relevant according to PECO and inclusion/exclusion criteria
669	Higashi DT, Andrello AC, Tondelli PM, Toginho DD, Ramos SD. Three consecutive days of application of LED therapy is necessary to inhibit experimentally induced root resorption in rats: a microtomographic study. LASERS IN MEDICAL SCIENCE. 2017;32(1):181-7. doi:10.1007/s10103-016-2100-y	No	Not relevant according to PECO and inclusion/exclusion criteria
670	Hoek RB. Third Molars. Journal of the American Dental Association. 1964;68:541-8. https://ovidsp.ovid.com/ovidweb.cgi?T=JS&CSC=Y&NEWS=N&PAGE=fulltext&D=med1&AN=14140976 doi:	No	Not relevant according to PECO and inclusion/exclusion criteria
671	Huh KH, Heo MS, Lee SS, Choi SC. Three new cases of salivary duct carcinoma in the palate: a radiologic investigation and review of the literature. Oral Surgery Oral Medicine Oral Pathology Oral Radiology & Endodontics. 2003;95(6):752-60. https://ovidsp.ovid.com/ovidweb.cgi?T=JS&CSC=Y&NEWS=N&PAGE=fulltext&D=med5&AN=12789160 doi:	No	Not relevant according to PECO and inclusion/exclusion criteria
672	Kelmendi J, Cameriere R, Kocani F, Galic I, Mehmeti B, Vodanovic M. The third molar maturity index in indicating the legal adult age in Kosovar population. International Journal of Legal Medicine. 2018;132(4):1151-9. https://ovidsp.ovid.com/ovidweb.cgi?T=JS&CSC=Y&NEWS=N&PAGE=fulltext&D=med15&AN=29248959 doi:10.1007/s00414-017-1761-9	No	Not relevant according to PECO and inclusion/exclusion criteria
673	Kindler S, Holtfreter B, Koppe T, Mksoud M, Lucas C, Seebauer C, et al. Third molars and periodontal damage of second molars in the general population. JOURNAL OF CLINICAL PERIODONTOLOGY. 2018;45(11):1365-74. doi:10.1111/jcpe.13008	No	Not relevant according to PECO and inclusion/exclusion criteria
674	Marciani RD. Third Molar Removal: An Overview of Indications, Imaging, Evaluation, and Assessment of Risk. Oral and Maxillofacial Surgery Clinics of North America. 2007;19(1):1-13. https://www.embase.com/search/results?subaction=viewrecord&id=L46112361&from=exporthttp://dx.doi.org/10.1016/j.coms.2006.11.007 doi:10.1016/j.coms.2006.11.007	No	Not relevant according to PECO and inclusion/exclusion criteria
675	Martin-de las Heras S, Garcia-Fortea P, Ortega A, Zodocovich S, Valenzuela A. Third molar development according to chronological age in populations from Spanish and Magrebian origin. Forensic Science International. 2008;174(1):47-53. https://ovidsp.ovid.com/ovidweb.cgi?T=JS&CSC=Y&NEWS=N&PAGE=fulltext&D=med7&AN=17459627 doi:	No	Not relevant according to PECO and inclusion/exclusion criteria
676	Mikami T, Aomura T, Ohira A, Kumagai A, Hoshi H, Takeda Y. Three case reports of synovial chondromatosis of temporomandibular joint: Histopathologic analyses of minute cartilaginous loose bodies from joint lavage fluid and comparison with phase II and III cases. Journal of Oral and Maxillofacial Surgery. 2012;70(9):2099-105. https://www.embase.com/search/results?subaction=viewrecord&id=L51770507&…	No	Not relevant according to PECO and inclusion/exclusion criteria
677	Nakagawa Y, Ishii H, Nomura Y, Watanabe NY, Hoshiba D, Kobayashi K, et al. Third molar position: reliability of panoramic radiography. Journal of Oral & Maxillofacial Surgery. 2007;65(7):1303-8. https://ovidsp.ovid.com/ovidweb.cgi?T=JS&CSC=Y&NEWS=N&PAGE=fulltext&D=med6&AN=17577493 doi:	No	Not relevant according to PECO and inclusion/exclusion criteria
678	Pizer ME, Page DG, Svirsky JA. Thirteen-year follow-up of large recurrent unicystic ameloblastoma of the mandible in a 15-year-old boy. Journal of Oral & Maxillofacial Surgery. 2002;60(2):211-5. https://ovidsp.ovid.com/ovidweb.cgi?T=JS&CSC=Y&NEWS=N&PAGE=fulltext&D=med4&AN=11815925 doi:	No	Not relevant according to PECO and inclusion/exclusion criteria
679	Poyton HG, Vizcarra ER. Three Evaginated Odontomes: Case Report. Journal of the Canadian Dental Association. 1965;31:439-42. https://ovidsp.ovid.com/ovidweb.cgi?T=JS&CSC=Y&NEWS=N&PAGE=fulltext&D=med1&AN=14315117 doi:	No	Not relevant according to PECO and inclusion/exclusion criteria
680	Shetty P, Shetty S, Agarwal N, Srivastava P. Third molar in the orbital floor: A precarious presentation of odontogenic keratocyst—A case report and review of literature. Clinical Case Reports. 2018;6(9):1854-61. https://www.embase.com/search/results?subaction=viewrecord&id=L623737849&from=exporthttp://dx.doi.org/10.1002/ccr3.1714 doi:10.1002/ccr3.1714	No	Not relevant according to PECO and inclusion/exclusion criteria
681	Tafrount C, Galic I, Franchi A, Fanton L, Cameriere R. Third molar maturity index for indicating the legal adult age in southeastern France. Forensic Science International. 2019;294:218.e1-.e6. https://ovidsp.ovid.com/ovidweb.cgi?T=JS&CSC=Y&NEWS=N&PAGE=fulltext&D=med16&AN=30446324 doi:10.1016/j.forsciint.2018.10.013	No	Not relevant according to PECO and inclusion/exclusion criteria
682	Venta I, Oikarinen VJ, Soderholm AL, Lindqvist C. Third molars confusing the diagnosis of carcinoma. Oral Surgery Oral Medicine and Oral Pathology. 1993;75(5):551-5. https://www.embase.com/search/results?subaction=viewrecord&id=L23150627&from=exporthttp://dx.doi.org/10.1016/0030-4220(93)90222-P doi:10.1016/0030-4220(93)90222-P	No	Not relevant according to PECO and inclusion/exclusion criteria
683	Baughman R. Testing your diagnostic skills. Case no. 1: defect from a foreign body of unknown location and origin. Case no. 2: granular cell tumor. Todays FDA. 2004;16(6):20, 2. https://ovidsp.ovid.com/ovidweb.cgi?T=JS&CSC=Y&NEWS=N&PAGE=fulltext&D=med5&AN=19244700 doi:	No	Not relevant according to PECO and inclusion/exclusion criteria
684	Baughman R, Cohen A, Caylor R. Testing your diagnostic skills. Case no. 2. Central giant cell lesion. Today's FDA : official monthly journal of the Florida Dental Association. 2003;15(4):18, 20. https://www.embase.com/search/results?subaction=viewrecord&id=L36785699&from=export doi:	No	Not relevant according to PECO and inclusion/exclusion criteria
685	Baughman R, Simpson G. Testing your diagnostic skills #64. Case No 2. Odontogenic koratocyst. Todays FDA. 2002;14(10):16, 9. https://ovidsp.ovid.com/ovidweb.cgi?T=JS&CSC=Y&NEWS=N&PAGE=fulltext&D=med4&AN=12483914 doi:	No	Not relevant according to PECO and inclusion/exclusion criteria
686	Brignardello-Petersen R. There is probably no important decrease in the risk of experiencing nerve damage when using cone-beam computed tomography in patients undergoing surgical impacted third-molar extraction. Journal of the American Dental Association. 2020;151(9):e78. https://ovidsp.ovid.com/ovidweb.cgi?T=JS&CSC=Y&NEWS=N&PAGE=fulltext&D=med18&AN=32650944 doi:10.1016/j.adaj.2020.03.008	No	Not relevant according to PECO and inclusion/exclusion criteria
687	Dunstan CR, Felsenberg D, Seibel MJ. Therapy insight: The risks and benefits of bisphosphonates for the treatment of tumor-induced bone disease. Nature Clinical Practice Oncology. 2007;4(1):42-55. https://www.embase.com/search/results?subaction=viewrecord&id=L46017693&from=exporthttp://dx.doi.org/10.1038/ncponc0688 doi:10.1038/ncponc0688	No	Not relevant according to PECO and inclusion/exclusion criteria
688	Fee PA, Macey R, Walsh T, Clarkson JE, Ricketts D. Tests to detect and inform the diagnosis of root caries. Cochrane Database of Systematic Reviews. 2020;12:CD013806. https://ovidsp.ovid.com/ovidweb.cgi?T=JS&CSC=Y&NEWS=N&PAGE=fulltext&D=med18&AN=33284484 doi:10.1002/14651858.CD013806	No	Not relevant according to PECO and inclusion/exclusion criteria
689	Frohlich TT, Nicoloso GF, Lenzi TL, Soares FZM, Rocha RD. The Thickness of the Adhesive Layer Increases the Misdiagnosing of the Radiolucent Zones and Restoration Replacement Indication. JOURNAL OF ESTHETIC AND RESTORATIVE DENTISTRY. 2017;29(3):193-200. doi:10.1111/jerd.12297	No	Not relevant according to PECO and inclusion/exclusion criteria
690	Gershon-Cohen J. Thermography and panography in diagnosis of bone disease. Radiologic Clinics of North America. 1970;8(2):241-9. https://ovidsp.ovid.com/ovidweb.cgi?T=JS&CSC=Y&NEWS=N&PAGE=fulltext&D=med1&AN=5453482 doi:	No	Not relevant according to PECO and inclusion/exclusion criteria
691	Grant CN, Lalor GC, Thomas JE. Thermoluminescence dosimetry in the Caribbean. West Indian Medical Journal. 2003;52(2):118-23. https://www.embase.com/search/results?subaction=viewrecord&id=L37045589&from=export doi:	No	Not relevant according to PECO and inclusion/exclusion criteria
692	Jin SH, Park JB, Kim N, Park S, Kim KJ, Kim Y, et al. The thickness of alveolar bone at the maxillary canine and premolar teeth in normal occlusion. Journal of Periodontal & Implant Science. 2012;42(5):173-8. https://ovidsp.ovid.com/ovidweb.cgi?T=JS&CSC=Y&NEWS=N&PAGE=fulltext&D=pmnm2&AN=23185698 doi:10.5051/jpis.2012.42.5.173	No	Not relevant according to PECO and inclusion/exclusion criteria
693	Jurczyszyn K, Gedrange T, Kozakiewicz M. Theoretical Background to Automated Diagnosing of Oral Leukoplakia: A Preliminary Report. Journal of Healthcare Engineering. 2020;2020. https://www.embase.com/search/results?subaction=viewrecord&id=L2007977064&from=exporthttp://dx.doi.org/10.1155/2020/8831161 doi:10.1155/2020/8831161	No	Not relevant according to PECO and inclusion/exclusion criteria
694	Kmmerer PW, Shabazfar N, Palarie V, Kleis W, Al-Nawas B. Therapy and prognosis of extraoral malignant melanoma metastasizing to the jaw: Case report and literature review. Journal of Oral and Maxillofacial Surgery. 2011;69(4):1229-34. https://www.embase.com/search/results?subaction=viewrecord&id=L51000503&from=exporthttp://dx.doi.org/10.1016/j.joms.2010.02.004 doi:10.1016/j.joms.2010.02.004	No	Not relevant according to PECO and inclusion/exclusion criteria
695	Lanaro L, Benetti M, Pianetti A, Albanese M, Zambotti T. Third mandibular molar and inferior alveolar nerve: a clinical case of a software elaboration. DENTAL CADMOS. 2018;86(2):126-33. doi:10.19256/d.cadmos.02.2018.08	No	Not relevant according to PECO and inclusion/exclusion criteria
696	Lovely FW. The third molar (wisdom tooth). Nova Scotia Medical Bulletin. 1975;54(3):96-8. https://www.embase.com/search/results?subaction=viewrecord&id=L6109860&from=export doi:	No	Not relevant according to PECO and inclusion/exclusion criteria
697	Marimuthu V, Shetty UA, Shetty P. Tetrad presentation of non-syndromic odontogenic keratocyst: An uphill diagnostic and therapeutic challenge. Dental & Medical Problems. 2018;55(4):447-51. https://ovidsp.ovid.com/ovidweb.cgi?T=JS&CSC=Y&NEWS=N&PAGE=fulltext&D=med15&AN=30648369 doi:10.17219/dmp/96272	No	Not relevant according to PECO and inclusion/exclusion criteria
698	Pautke C, Bauer F, Bissinger O, Tischer T, Kreutzer K, Steiner T, et al. Tetracycline Bone Fluorescence: A Valuable Marker for Osteonecrosis Characterization and Therapy. Journal of Oral and Maxillofacial Surgery. 2010;68(1):125-9. https://www.embase.com/search/results?subaction=viewrecord&id=L355772630&from=exporthttp://dx.doi.org/10.1016/j.joms.2009.05.442 doi:10.1016/j.joms.2009.05.442	No	Not relevant according to PECO and inclusion/exclusion criteria
699	Selnes JE, Sikorski PA, McComb RJ. Test your diagnostic skills. Odontogenic keratocyst. University of Toronto Dental Journal. 1993;6(2):25, 7, 9. https://ovidsp.ovid.com/ovidweb.cgi?T=JS&CSC=Y&NEWS=N&PAGE=fulltext&D=med3&AN=9584785 doi:	No	Not relevant according to PECO and inclusion/exclusion criteria
700	Soares D, Sikorski PA. Test your diagnostic skills. Lymphoma. University of Toronto Dental Journal. 1995;9(1):29, 31. https://ovidsp.ovid.com/ovidweb.cgi?T=JS&CSC=Y&NEWS=N&PAGE=fulltext&D=med3&AN=9584794 doi:	No	Not relevant according to PECO and inclusion/exclusion criteria
701	Tsakiris P, Pharoah M. Test your diagnostic skills. Ameloblastoma. University of Toronto Dental Journal. 1994;7(2):32, 4. https://ovidsp.ovid.com/ovidweb.cgi?T=JS&CSC=Y&NEWS=N&PAGE=fulltext&D=med3&AN=9584790 doi:	No	Not relevant according to PECO and inclusion/exclusion criteria
702	Wieser A, Debuyst R, Fattibene P, Meghzifene A, Onori S, Bayankin SN, et al. The Third International Intercomparison on EPR Tooth Dosimetry: Part 2, final analysis. Radiation Protection Dosimetry. 2006;120(1):176-83. https://www.embase.com/search/results?subaction=viewrecord&id=L44560014&from=exporthttp://dx.doi.org/10.1093/rpd/nci549 doi:10.1093/rpd/nci549	No	Not relevant according to PECO and inclusion/exclusion criteria
703	Alvarez-Arenal A, Gonzalez-Gonzalez I, Moradas Estrada M, deLlanos-Lanchares H, Costilla-Garcia S. Temporomandibular disorder or not? A case report. Cranio. 2016;34(4):264-9. https://ovidsp.ovid.com/ovidweb.cgi?T=JS&CSC=Y&NEWS=N&PAGE=fulltext&D=med13&AN=26249792 doi:10.1179/2151090315Y.0000000018	No	Not relevant according to PECO and inclusion/exclusion criteria
704	Bakke M, Michler L. TEMPORALIS AND MASSETER MUSCLE-ACTIVITY IN PATIENTS WITH ANTERIOR OPEN BITE AND CRANIOMANDIBULAR DISORDERS. SCANDINAVIAN JOURNAL OF DENTAL RESEARCH. 1991;99(3):219-28. doi:	No	Not relevant according to PECO and inclusion/exclusion criteria
705	Beddis HP, Davies SJ, Budenberg A, Horner K, Pemberton MN. Temporomandibular disorders, trismus and malignancy: development of a checklist to improve patient safety. BRITISH DENTAL JOURNAL. 2014;217(7):351-5. doi:10.1038/sj.bdj.2014.862	No	Not relevant according to PECO and inclusion/exclusion criteria
706	Bottomley WK. Temporomandibular joint syndrome associated with cerebral neoplasm. Oral Surgery, Oral Medicine, Oral Pathology. 1965;20(4):550-5. https://ovidsp.ovid.com/ovidweb.cgi?T=JS&CSC=Y&NEWS=N&PAGE=fulltext&D=med1&AN=5212799 doi:	No	Not relevant according to PECO and inclusion/exclusion criteria
707	Cedstromer AL, Ahlqwist M, Andlin-Sobocki A, Berntson L, Hedenberg-Magnusson B, Dahlstrom L. Temporomandibular condylar alterations in juvenile idiopathic arthritis most common in longitudinally severe disease despite medical treatment. Pediatric Rheumatology Online Journal. 2014;12:43. https://ovidsp.ovid.com/ovidweb.cgi?T=JS&CSC=Y&NEWS=N&PAGE=fulltext&D=med11&AN=25249821 doi:10.1186/1546-0096-1…	No	Not relevant according to PECO and inclusion/exclusion criteria
708	Deeming G, Divakaran R, Butterworth D, Foster M. Temporomandibular region metastasis from cystosarcoma phyllodes: A case report and review of the literature. Journal of Cranio-Maxillofacial Surgery. 2003;31(5):325-8. https://www.embase.com/search/results?subaction=viewrecord&id=L37337173&from=exporthttp://dx.doi.org/10.1016/S1010-5182(03)00019-2 doi:10.1016/S1010-5182(03)00019-2	No	Not relevant according to PECO and inclusion/exclusion criteria
709	Garib BT, Qaradaxi SS. Temporomandibular joint problems and periodontal condition in rheumatoid arthritis patients in relation to their rheumatologic status. Journal of Oral & Maxillofacial Surgery. 2011;69(12):2971-8. https://ovidsp.ovid.com/ovidweb.cgi?T=JS&CSC=Y&NEWS=N&PAGE=fulltext&D=med8&AN=21764200 doi:10.1016/j.joms.2011.02.131	No	Not relevant according to PECO and inclusion/exclusion criteria
710	González-Pérez LM, Congregado-Córdoba J, Salinas-Martín MV. Temporomandibular joint synovial chondromatosis with a traumatic etiology. International Journal of Oral and Maxillofacial Surgery. 2011;40(3):330-4. https://www.embase.com/search/results?subaction=viewrecord&id=L51111062&from=exporthttp://dx.doi.org/10.1016/j.ijom.2010.09.006 doi:10.1016/j.ijom.2010.09.006	No	Not relevant according to PECO and inclusion/exclusion criteria
711	Gonzalez-Perez LM, Sanchez-Gallego F, Perez-Ceballos JL, Lopez-Vaquero D. Temporomandibular joint chondrosarcoma: Case report. Journal of Cranio-Maxillo-Facial Surgery. 2011;39(1):79-83. https://ovidsp.ovid.com/ovidweb.cgi?T=JS&CSC=Y&NEWS=N&PAGE=fulltext&D=med8&AN=20456965 doi:10.1016/j.jcms.2010.03.018	No	Not relevant according to PECO and inclusion/exclusion criteria
712	Kirkevang LL, Vaeth M, Wenzel A. Ten-year follow-up of root filled teeth: a radiographic study of a Danish population. International Endodontic Journal. 2014;47(10):980-8. https://ovidsp.ovid.com/ovidweb.cgi?T=JS&CSC=Y&NEWS=N&PAGE=fulltext&D=med11&AN=24392750 doi:10.1111/iej.12245	No	Not relevant according to PECO and inclusion/exclusion criteria
713	Marqués-Mateo M, Puche-Torres M, Iglesias-Gimilio ME. Temporomandibular chronic dislocation: The long-standing condition. Medicina Oral, Patologia Oral y Cirugia Bucal. 2016;21(6):e776-e83. https://www.embase.com/search/results?subaction=viewrecord&id=L613209792&from=exporthttp://dx.doi.org/10.4317/medoral.21221 doi:10.4317/medoral.21221	No	Not relevant according to PECO and inclusion/exclusion criteria
714	Matsuda S, Yoshimura H, Kondo S, Sano K. Temporomandibular dislocation caused by pancreatic cancer metastasis: A case report. Oncology Letters. 2017;14(5):6053-8. https://www.embase.com/search/results?subaction=viewrecord&id=L618522785&from=exporthttp://dx.doi.org/10.3892/ol.2017.6951 doi:10.3892/ol.2017.6951	No	Not relevant according to PECO and inclusion/exclusion criteria
715	Nascimento MM, Ribeiro AP, Delgado AJ, Cassiano L, Caraballo M, Roulet JF, et al. Temporary Tooth Separation to Improve Assessment of Approximal Caries Lesions: A School-Based Study. Operative Dentistry. 2020;45(6):581-8. https://ovidsp.ovid.com/ovidweb.cgi?T=JS&CSC=Y&NEWS=N&PAGE=fulltext&D=med17&AN=32516382 doi:10.2341/19-221-C	No	Not relevant according to PECO and inclusion/exclusion criteria
716	Nwoku AL, Koch H. The temporomandibular joint: a rare localisation for bone tumours. Journal of Maxillofacial Surgery. 1974;2(2):113-9. https://ovidsp.ovid.com/ovidweb.cgi?T=JS&CSC=Y&NEWS=N&PAGE=fulltext&D=med1&AN=4533016 doi:	No	Not relevant according to PECO and inclusion/exclusion criteria
717	Sonnesen L, Svensson P. Temporomandibular disorders and psychological status in adult patients with a deep bite. European Journal of Orthodontics. 2008;30(6):621-9. https://www.embase.com/search/results?subaction=viewrecord&id=L354171908&from=exporthttp://dx.doi.org/10.1093/ejo/cjn044 doi:10.1093/ejo/cjn044	No	Not relevant according to PECO and inclusion/exclusion criteria
718	Tamimi D, Jalali E, Hatcher D. Temporomandibular Joint Imaging. 2018;56(1):157-75. https://www.embase.com/search/results?subaction=viewrecord&id=L618695448&from=exporthttp://dx.doi.org/10.1016/j.rcl.2017.08.011 doi:10.1016/j.rcl.2017.08.011	No	Not relevant according to PECO and inclusion/exclusion criteria
719	Tatezawa T. Temporal bone radiography using the orthopantomograph. AJR American Journal of Roentgenology. 1981;137(3):589-94. https://ovidsp.ovid.com/ovidweb.cgi?T=JS&CSC=Y&NEWS=N&PAGE=fulltext&D=med2&AN=6974475 doi:	No	Not relevant according to PECO and inclusion/exclusion criteria
720	Venturin JS, Shintaku WH, Shigeta Y, Ogawa T, Le B, Clark GT. Temporomandibular joint condylar abnormality: evaluation, treatment planning, and surgical approach. Journal of Oral & Maxillofacial Surgery. 2010;68(5):1189-96. https://ovidsp.ovid.com/ovidweb.cgi?T=JS&CSC=Y&NEWS=N&PAGE=fulltext&D=med8&AN=20156667 doi:10.1016/j.joms.2009.08.002	No	Not relevant according to PECO and inclusion/exclusion criteria
721	Xiao T, Zhao Y, Luo E, Hu J. "tent-pole" for reconstruction of large alveolar defects: A case report. Journal of Oral and Maxillofacial Surgery. 2016;74(1):55-67. https://www.embase.com/search/results?subaction=viewrecord&id=L606690286&from=exporthttp://dx.doi.org/10.1016/j.joms.2015.08.007 doi:10.1016/j.joms.2015.08.007	No	Not relevant according to PECO and inclusion/exclusion criteria
722	Ziegler CM, Flechtenmacher C, Muhling J. Tender preauricular swelling. Oral Surgery Oral Medicine Oral Pathology Oral Radiology & Endodontics. 2002;93(5):516-20. https://ovidsp.ovid.com/ovidweb.cgi?T=JS&CSC=Y&NEWS=N&PAGE=fulltext&D=med4&AN=12075197 doi:	No	Not relevant according to PECO and inclusion/exclusion criteria
723	Alyahyawi A, Jupp T, Alkhorayef M, Bradley DA. Tailor-made Ge-doped silica-glass for clinical diagnostic X-ray dosimetry. Applied Radiation & Isotopes. 2018;138:45-9. https://ovidsp.ovid.com/ovidweb.cgi?T=JS&CSC=Y&NEWS=N&PAGE=fulltext&D=med15&AN=28780202 doi:10.1016/j.apradiso.2017.07.011	No	Not relevant according to PECO and inclusion/exclusion criteria
724	Amirjamshidi A, Ghodsi M, Edraki K. TEETH IN THE CEREBELLOPONTINE ANGLE - AN UNUSUAL DERMOID TUMOR. BRITISH JOURNAL OF NEUROSURGERY. 1995;9(5):679-82. doi:10.1080/02688699550040981	No	Not relevant according to PECO and inclusion/exclusion criteria
725	Averyanov SV, Kamilov FK, Galiullina MV, Ganeev TI, Yunusov RR. Systemic approach to diagnosis and treatment planning of occlusion anomalies in adult patients with dentition defects and deformities residing in the iodine-deficient region. Research Journal of Pharmacy and Technology. 2020;13(12):6035-40. https://www.embase.com/search/results?subaction=viewrecord&id=L2005945729&from=exporthttp://dx…	No	Not relevant according to PECO and inclusion/exclusion criteria
726	Awadh W, Pegelow M, Heliovaara A, Rice DP. Taurodontism in the first permanent molars in Van der Woude syndrome compared to isolated cleft palate. European Journal of Orthodontics. 2021;43(1):29-35. https://ovidsp.ovid.com/ovidweb.cgi?T=JS&CSC=Y&NEWS=N&PAGE=fulltext&D=med18&AN=32558917 doi:10.1093/ejo/cjaa014	No	Not relevant according to PECO and inclusion/exclusion criteria
727	Chiarelli T, Lamma E, Sansoni T. Techniques to Improve Preoperative Planning Precision for Oral Implantology. IEEE TRANSACTIONS ON INSTRUMENTATION AND MEASUREMENT. 2010;59(11):2887-97. doi:10.1109/TIM.2010.2046550	No	Not relevant according to PECO and inclusion/exclusion criteria
728	Frisk F, Hugoson A, Hakeberg M. Technical quality of root fillings and periapical status in root filled teeth in Jonkoping, Sweden. International Endodontic Journal. 2008;41(11):958-68. https://ovidsp.ovid.com/ovidweb.cgi?T=JS&CSC=Y&NEWS=N&PAGE=fulltext&D=med7&AN=19133085 doi:10.1111/j.1365-2591.2008.01457.x	No	Not relevant according to PECO and inclusion/exclusion criteria
729	Hopkins DS, Phoenix RD, Abrahamsen TC. A technique for improved maxillary record base adaptation through controlled polymerization of light-activated dental resins. Journal of prosthodontics : official journal of the American College of Prosthodontists. 1997;6(3):225-7. https://www.embase.com/search/results?subaction=viewrecord&id=L128236075&from=export doi:	No	Not relevant according to PECO and inclusion/exclusion criteria
730	Jamdade AS, John A. Technetium-99m bone scan and panoramic radiography in detection of bone invasion by oral carcinoma. Journal of Clinical and Diagnostic Research JCDR. 2014;8(5):ZC49-53. https://ovidsp.ovid.com/ovidweb.cgi?T=JS&CSC=Y&NEWS=N&PAGE=fulltext&D=pmnm3&AN=24995244 doi:10.7860/JCDR/2014/8429.4378	No	Not relevant according to PECO and inclusion/exclusion criteria
731	Jodłowska A, Postek-Stefańska L. Systemic Anticancer Therapy Details and Dental Adverse Effects in Children. International Journal of Environmental Research and Public Health. 2022;19(11). https://www.embase.com/search/results?subaction=viewrecord&id=L2016999196&from=exporthttp://dx.doi.org/10.3390/ijerph19116936 doi:10.3390/ijerph19116936	No	Not relevant according to PECO and inclusion/exclusion criteria
732	Liu Y, Huang Y, Yu T, Li L. Teeth erupted from the buccal mucosa: Simple odontogenic choristoma or accessory teeth? Journal of Oral and Maxillofacial Surgery. 2013;71(11):1834.e1-.e4. https://www.embase.com/search/results?subaction=viewrecord&id=L370087076&from=exporthttp://dx.doi.org/10.1016/j.joms.2013.07.006 doi:10.1016/j.joms.2013.07.006	No	Not relevant according to PECO and inclusion/exclusion criteria
733	Olejniczak AJ, Tafforeau P, Smith TM, Temming H, Hublin JJ. Technical note: Compatibility of microtomographic imaging systems for dental measurements. American Journal of Physical Anthropology. 2007;134(1):130-4. https://www.embase.com/search/results?subaction=viewrecord&id=L47254993&from=exporthttp://dx.doi.org/10.1002/ajpa.20615 doi:10.1002/ajpa.20615	No	Not relevant according to PECO and inclusion/exclusion criteria
734	Pike P, Parigger C, Splinter R, Lockhart P. Temperature distribution in dental tissue after interaction with femtosecond laser pulses. Applied optics. 2007;46(34):8374-8. https://www.embase.com/search/results?subaction=viewrecord&id=L350348288&from=export doi:	No	Not relevant according to PECO and inclusion/exclusion criteria
735	Rutkunas V, Ignatovic J. A technique to splint and verify the accuracy of implant impression copings with light-polymerizing acrylic resin. The Journal of prosthetic dentistry. 2014;111(3):254-6. https://www.embase.com/search/results?subaction=viewrecord&id=L604688861&from=exporthttp://dx.doi.org/10.1016/j.prosdent.2013.08.015 doi:10.1016/j.prosdent.2013.08.015	No	Not relevant according to PECO and inclusion/exclusion criteria
736	Silva RNF, Mendonca EF, Batista AC, Alencar RCG, Mesquita RA, Costa NL. T-Cell/Histiocyte-Rich Large B-Cell Lymphoma: Report of the First Case in the Mandible. Head and neck pathology. 2019;13(4):711-7. https://ovidsp.ovid.com/ovidweb.cgi?T=JS&CSC=Y&NEWS=N&PAGE=fulltext&D=med16&AN=30019325 doi:10.1007/s12105-018-0948-9	No	Not relevant according to PECO and inclusion/exclusion criteria
737	Small IA, Brown S, Kobernick SD. Teflon and Silastic for Mandibular Replacement: Experimental Studies and Reports of Cases. Journal of Oral Surgery, Anesthesia, & Hospital Dental Service. 1964;22:377-90. https://ovidsp.ovid.com/ovidweb.cgi?T=JS&CSC=Y&NEWS=N&PAGE=fulltext&D=med1&AN=14178796 doi:	No	Not relevant according to PECO and inclusion/exclusion criteria
738	Strassler HE, Sensi LG. Technology-enhanced caries detection and diagnosis. Compendium of Continuing Education in Dentistry. 2008;29(8):464-5, 8, 70 passim. https://ovidsp.ovid.com/ovidweb.cgi?T=JS&CSC=Y&NEWS=N&PAGE=fulltext&D=med7&AN=18935786 doi:	No	Not relevant according to PECO and inclusion/exclusion criteria
739	Tyndall DA, Clifton TL, Webber RL, Ludlow JB, Horton RA. TACT imaging of primary caries. Oral Surgery Oral Medicine Oral Pathology Oral Radiology & Endodontics. 1997;84(2):214-25. https://ovidsp.ovid.com/ovidweb.cgi?T=JS&CSC=Y&NEWS=N&PAGE=fulltext&D=med4&AN=9269025 doi:	No	Not relevant according to PECO and inclusion/exclusion criteria
740	Wood RE, Bristow RG, Clark GM, Nussbaum C, Taylor KW. Technique-dependent decrease in thyroid absorbed dose for dental radiography. Health Physics. 1989;56(6):893-901. https://www.embase.com/search/results?subaction=viewrecord&id=L19139453&from=export doi:	No	Not relevant according to PECO and inclusion/exclusion criteria
741	Young A, Skudutyte-Rysstad R, Torgersen G, Giertsen E. Teaching Radiographic Caries Detection and Treatment Planning: A Seminar Using an Audience Response System. Caries Research. 2022;56(3):226-33. https://ovidsp.ovid.com/ovidweb.cgi?T=JS&CSC=Y&NEWS=N&PAGE=fulltext&D=mesx&AN=35858539 doi:10.1159/000526109	No	Not relevant according to PECO and inclusion/exclusion criteria
742	Yuan C, Wei L, Li X, Wang P. A technique for registering digital dental casts onto cone beam computed tomography scans with excessive metallic artifacts. Journal of Prosthetic Dentistry. 2021;125(1):29-33. https://ovidsp.ovid.com/ovidweb.cgi?T=JS&CSC=Y&NEWS=N&PAGE=fulltext&D=med18&AN=32085869 doi:10.1016/j.prosdent.2019.12.018	No	Not relevant according to PECO and inclusion/exclusion criteria
743	Zhou SY, Mahmood H, Cao CF, Jin LJ. Teeth under High Occlusal Force may Reflect Occlusal Trauma-associated Periodontal Conditions in Subjects with Untreated Chronic Periodontitis. Chinese Journal of Dental Research. 2017;20(1):19-26. https://ovidsp.ovid.com/ovidweb.cgi?T=JS&CSC=Y&NEWS=N&PAGE=fulltext&D=med14&AN=28232963 doi:10.3290/j.cjdr.a37738	No	Not relevant according to PECO and inclusion/exclusion criteria
744	Bader JD, Shugars DA, Bonito AJ. Systematic reviews of selected dental caries diagnostic and management methods. Journal of Dental Education. 2001;65(10):960-8. https://ovidsp.ovid.com/ovidweb.cgi?T=JS&CSC=Y&NEWS=N&PAGE=fulltext&D=med4&AN=11699997 doi:	No	Not relevant according to PECO and inclusion/exclusion criteria
745	Benslama L, Schouman T, Toure S, Chardain J, Goudot P. Synovial chondromatosis of the temporomandibular joint: Report and analysis of 12 cases. Journal of Stomatology, Oral and Maxillofacial Surgery. 2019;120(5):476-9. https://ovidsp.ovid.com/ovidweb.cgi?T=JS&CSC=Y&NEWS=N&PAGE=fulltext&D=med16&AN=30557743 doi:10.1016/j.jormas.2018.12.004	No	Not relevant according to PECO and inclusion/exclusion criteria
746	Calciolari E, Donos N, Park JC, Petrie A, Mardas N. A systematic review on the correlation between skeletal and jawbone mineral density in osteoporotic subjects. CLINICAL ORAL IMPLANTS RESEARCH. 2016;27(4):433-42. doi:10.1111/clr.12597	No	Not relevant according to PECO and inclusion/exclusion criteria
747	Chen MJ, Yang C, Zhang XH, Qiu YT. Synovial chondromatosis originally arising in the lower compartment of temporomandibular joint: A case report and literature review. Journal of Cranio-Maxillofacial Surgery. 2011;39(6):459-62. https://www.embase.com/search/results?subaction=viewrecord&id=L51160739&from=exporthttp://dx.doi.org/10.1016/j.jcms.2010.10.012 doi:10.1016/j.jcms.2010.10.012	No	Not relevant according to PECO and inclusion/exclusion criteria
748	Coll JA, Vargas K, Marghalani AA, Chen CY, AlShamali S, Dhar V, et al. A Systematic Review and Meta-Analysis of Nonvital Pulp Therapy for Primary Teeth. PEDIATRIC DENTISTRY. 2020;42(4):256-+. doi:	No	Not relevant according to PECO and inclusion/exclusion criteria
749	Dief S, Veitz-Keenan A, Amintavakoli N, McGowan R. A systematic review on incidental findings in cone beam computed tomography (CBCT) scans. Dento-Maxillo-Facial Radiology. 2019;48(7):20180396. https://ovidsp.ovid.com/ovidweb.cgi?T=JS&CSC=Y&NEWS=N&PAGE=fulltext&D=med16&AN=31216179 doi:10.1259/dmfr.20180396	No	Not relevant according to PECO and inclusion/exclusion criteria
750	e Souza DP, Loureiro CCS, Falchet PF, Leandro LFL, Raitz R. Synovial chondromatosis of the temporomandibular joint: An asymptomatic case report and literature review. Cranio - Journal of Craniomandibular Practice. 2010;28(1):67-71. https://www.embase.com/search/results?subaction=viewrecord&id=L358477355&from=export doi:	No	Not relevant according to PECO and inclusion/exclusion criteria
751	Guarda-Nardini L, Piccotti F, Ferronato G, Manfredini D. Synovial chondromatosis of the temporomandibular joint: A case description with systematic literature review. International Journal of Oral and Maxillofacial Surgery. 2010;39(8):745-55. https://www.embase.com/search/results?subaction=viewrecord&id=L50892923&from=exporthttp://dx.doi.org/10.1016/j.ijom.2010.03.028 doi:10.1016/j.ijom.2010.03.0…	No	Not relevant according to PECO and inclusion/exclusion criteria
752	Huh JK, Park JY, Lee S, Lee SH, Choi SW. Synovial chondromatosis of the temporomandibular joint with condylar extension. Oral Surgery, Oral Medicine, Oral Pathology, Oral Radiology, and Endodontics. 2006;101(6):e83-e8. https://www.embase.com/search/results?subaction=viewrecord&id=L43775465&from=exporthttp://dx.doi.org/10.1016/j.tripleo.2005.10.062 doi:10.1016/j.tripleo.2005.10.062	No	Not relevant according to PECO and inclusion/exclusion criteria
753	Janjic Rankovic M, Kapor S, Khazaei Y, Crispin A, Schuler I, Krause F, et al. Systematic review and meta-analysis of diagnostic studies of proximal surface caries. Clinical Oral Investigations. 2021;25(11):6069-79. https://ovidsp.ovid.com/ovidweb.cgi?T=JS&CSC=Y&NEWS=N&PAGE=fulltext&D=med19&AN=34480645 doi:10.1007/s00784-021-04113-1	No	Not relevant according to PECO and inclusion/exclusion criteria
754	Kapor S, Rankovic MJ, Khazaei Y, Crispin A, Schuler I, Krause F, et al. Systematic review and meta-analysis of diagnostic methods for occlusal surface caries. Clinical Oral Investigations. 2021;25(8):4801-15. https://ovidsp.ovid.com/ovidweb.cgi?T=JS&CSC=Y&NEWS=N&PAGE=fulltext&D=med19&AN=34128130 doi:10.1007/s00784-021-04024-1	No	Not relevant according to PECO and inclusion/exclusion criteria
755	Khalili M, Eshghyar N, Ensani F, Shakib PA. Synovial sarcoma of the mandible. Journal of Research in Medical Sciences. 2012;17(11):1082-5. https://www.embase.com/search/results?subaction=viewrecord&id=L368538042&from=export doi:	No	Not relevant according to PECO and inclusion/exclusion criteria
756	MacDonald-Jankowski DS, Dozier MF. Systematic review in diagnostic radiology. DENTOMAXILLOFACIAL RADIOLOGY. 2001;30(2):78-83. doi:10.1038/sj.dmfr.4600586	No	Not relevant according to PECO and inclusion/exclusion criteria
757	Mandrioli S, Polito J, Denes SA, Clauser L. Synovial chondromatosis of the temporomandibular joint. Journal of Craniofacial Surgery. 2007;18(6):1486-8. https://www.embase.com/search/results?subaction=viewrecord&id=L350098623&from=exporthttp://dx.doi.org/10.1097/SCS.0b013e318069010e doi:10.1097/SCS.0b013e318069010e	No	Not relevant according to PECO and inclusion/exclusion criteria
758	Martín-Granizo R, Sánchez JJ, Jorquera M, Ortega L. Synovial chondromatosis of the temporomandibular joint: A clinical, radiological and histological study. Medicina Oral, Patologia Oral y Cirugia Bucal. 2005;10(3):272-6. https://www.embase.com/search/results?subaction=viewrecord&id=L40675892&from=export doi:	No	Not relevant according to PECO and inclusion/exclusion criteria
759	Matsumura Y, Nomura J, Nakanishi K, Yanase S, Kato H, Tagawa T. Synovial chondromatosis of the temporomandibular joint with calcium pyrophosphate dihydrate crystal deposition disease (pseudogout). Dentomaxillofacial Radiology. 2012;41(8):703-7. https://www.embase.com/search/results?subaction=viewrecord&id=L366237925&from=exporthttp://dx.doi.org/10.1259/dmfr/24183821 doi:10.1259/dmfr/24183821	No	Not relevant according to PECO and inclusion/exclusion criteria
760	Mupparapu M. Synovial chondromatosis of the temporomandibular joint with extension to the middle cranial fossa. Journal of Postgraduate Medicine. 2005;51(2):122-4. https://www.embase.com/search/results?subaction=viewrecord&id=L40982237&from=export doi:	No	Not relevant according to PECO and inclusion/exclusion criteria
761	Parmentier GIL, Nys M, Verstraete L, Politis C. A systematic review of treatment and outcomes in patients with mandibular coronoid process hyperplasia. Journal of the Korean Association of Oral and Maxillofacial Surgeons. 2022;48(3):133-48. https://www.embase.com/search/results?subaction=viewrecord&id=L2019374663&from=exporthttp://dx.doi.org/10.5125/JKAOMS.2022.48.3.133 doi:10.5125/JKAOMS.2022.48…	No	Not relevant according to PECO and inclusion/exclusion criteria
762	Sato J, Notani KI, Goto J, Shindoh M, Kitagawa Y. Synovial chondromatosis of the temporomandibular joint accompanied by loose bodies in both the superior and inferior joint compartments: case report. International Journal of Oral and Maxillofacial Surgery. 2010;39(1):86-8. https://www.embase.com/search/results?subaction=viewrecord&id=L50611091&from=exporthttp://dx.doi.org/10.1016/j.ijom.2009.07.0…	No	Not relevant according to PECO and inclusion/exclusion criteria
763	Tsiklakis K, Mitsea A, Tsichlaki A, Pandis N. A systematic review of relative indications and contra-indications for prescribing panoramic radiographs in dental paediatric patients. European Archives of Paediatric Dentistry: Official Journal of the European Academy of Paediatric Dentistry. 2020;21(4):387-406. https://ovidsp.ovid.com/ovidweb.cgi?T=JS&CSC=Y&NEWS=N&PAGE=fulltext&D=med17&AN=31602555 …	No	Not relevant according to PECO and inclusion/exclusion criteria
764	Amoodi HA, Makki FM, Mark Taylor S, Bullock MJ, Hart RD, Trites JR. Synchronous Thyroid/parathyroid Carcinomas. Journal of Otolaryngology: Head and Neck Surgery. 2010;39(5):E42-7. https://ovidsp.ovid.com/ovidweb.cgi?T=JS&CSC=Y&NEWS=N&PAGE=fulltext&D=med8&AN=20828501 doi:	No	Not relevant according to PECO and inclusion/exclusion criteria
765	Brooks JK, Tran LT, Basile JR, Khoury ZH, Wu LL, Price JB. Synchronous gubernacular canals with compound odontoma associated with a calcifying odontogenic cyst and transmigrated canine: An extremely rare event. Pediatric Dental Journal. 2020;30(1):39-44. https://www.embase.com/search/results?subaction=viewrecord&id=L2004693266&from=exporthttp://dx.doi.org/10.1016/j.pdj.2019.12.003 doi:10.1016/j.p…	No	Not relevant according to PECO and inclusion/exclusion criteria
766	Dashow JE, McHugh JB, Edwards SP. Swelling of the anterior mandible. Journal of Oral and Maxillofacial Surgery. 2012;70(3):e204-e9. https://www.embase.com/search/results?subaction=viewrecord&id=L365574179&from=exporthttp://dx.doi.org/10.1016/j.joms.2011.11.016 doi:10.1016/j.joms.2011.11.016	No	Not relevant according to PECO and inclusion/exclusion criteria
767	Firth N, Alsarraf A, Vujcich N, Kujan O. Synchronous occurrence of odontogenic keratocyst and ameloblastoma: A case report and review of the literature. Clinics and Practice. 2020;10(2):42-6. https://www.embase.com/search/results?subaction=viewrecord&id=L2004595483&from=exporthttp://dx.doi.org/10.4081/cp.2020.1205 doi:10.4081/cp.2020.1205	No	Not relevant according to PECO and inclusion/exclusion criteria
768	Fregnani ER, Da Cruz Perez DE, Soares FA, Alves FA. Synchronous ameloblastoma and orthokeratinized odontogenic cyst of the mandible. Journal of Oral Pathology and Medicine. 2006;35(9):573-5. https://www.embase.com/search/results?subaction=viewrecord&id=L44385843&from=exporthttp://dx.doi.org/10.1111/j.1600-0714.2006.00445.x doi:10.1111/j.1600-0714.2006.00445.x	No	Not relevant according to PECO and inclusion/exclusion criteria
769	Friedrich RE, Kohlrusch FK, Luebke AM. Symptomatic mandibular fibrous dysplasia with concurrent triple X- And premutation stage fragile-X-syndrome: Case report with short literature survey. Anticancer Research. 2019;39(12):6769-80. https://www.embase.com/search/results?subaction=viewrecord&id=L2004446355&from=exporthttp://dx.doi.org/10.21873/anticanres.13892 doi:10.21873/anticanres.13892	No	Not relevant according to PECO and inclusion/exclusion criteria
770	Hedayat A, Nagy N, Packota G, Monteith J, Allen D, Wysokinski T, et al. Synchrotron-radiation-based X-ray micro-computed tomography reveals dental bur debris under dental composite restorations. Journal of Synchrotron Radiation. 2016;23:777-82. https://ovidsp.ovid.com/ovidweb.cgi?T=JS&CSC=Y&NEWS=N&PAGE=fulltext&D=med13&AN=27140158 doi:10.1107/S1600577516002198	No	Not relevant according to PECO and inclusion/exclusion criteria
771	Heise P, Hammad Y, Schlieve T. Synchronous Ameloblastic Fibro-Odontoma, Cemento-Ossifying Fibroma, and Giant Cell Granuloma: A Hybrid Lesion. Oral and Maxillofacial Surgery Cases. 2022;8(3). https://www.embase.com/search/results?subaction=viewrecord&id=L2019792340&from=exporthttp://dx.doi.org/10.1016/j.omsc.2022.100278 doi:10.1016/j.omsc.2022.100278	No	Not relevant according to PECO and inclusion/exclusion criteria
772	Holm G, Martinsson T. The Swedish National Dental Insurance's periodontal diagnosis - Used on an individual level. SWEDISH DENTAL JOURNAL. 1998;22(1):77-84. doi:	No	Not relevant according to PECO and inclusion/exclusion criteria
773	Karveleas I, Kalogirou EM, Tosios KI, Nikitakis NG. Synchronous occurrence of two lateral periodontal cysts in the same patient. Report of a rare case and review of the literature. Journal of Clinical & Experimental Dentistry. 2020;12(4):e418-e23. https://ovidsp.ovid.com/ovidweb.cgi?T=JS&CSC=Y&NEWS=N&PAGE=fulltext&D=pmnm5&AN=32382392 doi:10.4317/jced.56802	No	Not relevant according to PECO and inclusion/exclusion criteria
774	Kjellstrom B, Gustafsson A, Nordendal E, Norhammar A, Nygren A, Nasman P, et al. Symptoms of depression and their relation to myocardial infarction and periodontitis. European Journal of Cardiovascular Nursing. 2017;16(6):468-74. https://ovidsp.ovid.com/ovidweb.cgi?T=JS&CSC=Y&NEWS=N&PAGE=fulltext&D=med14&AN=28032516 doi:10.1177/1474515116686462	No	Not relevant according to PECO and inclusion/exclusion criteria
775	Lim SW, Jeon SJ, Choi SS, Choi KH. Synovial chondromatosis in the temporomandibular joint: A case with typical imaging features and pathological findings. British Journal of Radiology. 2011;84(1007):e213-e6. https://www.embase.com/search/results?subaction=viewrecord&id=L362770594&from=exporthttp://dx.doi.org/10.1259/bjr/69067316 doi:10.1259/bjr/69067316	No	Not relevant according to PECO and inclusion/exclusion criteria
776	Mendes PHC, de Melo Filho MR, Dos Santos LAN, Dourado MR, Macedo CP, Cardoso CM, et al. Symptomatic swelling on the lingual surface of the mandible. Oral Surgery, Oral Medicine, Oral Pathology and Oral Radiology. 2014;117(5):546-50. https://ovidsp.ovid.com/ovidweb.cgi?T=JS&CSC=Y&NEWS=N&PAGE=fulltext&D=med11&AN=23932815 doi:10.1016/j.oooo.2013.04.015	No	Not relevant according to PECO and inclusion/exclusion criteria
777	Miloro M, Quinn PD. Synchronous central giant cell lesions of the jaws: Report of a case and review of the literature. Journal of Oral and Maxillofacial Surgery. 1995;53(11):1350-5. https://www.embase.com/search/results?subaction=viewrecord&id=L25323176&from=exporthttp://dx.doi.org/10.1016/0278-2391(95)90600-2 doi:10.1016/0278-2391(95)90600-2	No	Not relevant according to PECO and inclusion/exclusion criteria
778	Molad JA, Findler M, Bornstein NM, Auriel E. Symptomatogenic acute cervical artery dissection following dental procedure — Case series. Journal of the Neurological Sciences. 2016;368:184-6. https://www.embase.com/search/results?subaction=viewrecord&id=L611166943&from=exporthttp://dx.doi.org/10.1016/j.jns.2016.07.015 doi:10.1016/j.jns.2016.07.015	No	Not relevant according to PECO and inclusion/exclusion criteria
779	Neldam CA, Sporring J, Rack A, Lauridsen T, Hauge EM, Jørgensen HL, et al. Synchrotron radiation μCT and histology evaluation of bone-to-implant contact. Journal of Cranio-Maxillofacial Surgery. 2017;45(9):1448-57. https://www.embase.com/search/results?subaction=viewrecord&id=L617229354&from=exporthttp://dx.doi.org/10.1016/j.jcms.2017.05.019 doi:10.1016/j.jcms.2017.05.019	No	Not relevant according to PECO and inclusion/exclusion criteria
780	Power RC, Henry AG, Moosmann J, Beckmann F, Temming H, Roberts A, et al. Synchrotron radiation-based phase-contrast microtomography of human dental calculus allows nondestructive analysis of inclusions: implications for archeological samples. Journal of Medical Imaging. 2022;9(3). https://www.embase.com/search/results?subaction=viewrecord&id=L638352686&from=exporthttp://dx.doi.org/10.1117/1.JMI.9…	No	Not relevant according to PECO and inclusion/exclusion criteria
781	Ribeiro PL, Souza JBF, Abreu KD, Brezinscki MS, Pignaton CC. Syndrome in question: Gorlin-Goltz syndrome. Anais Brasileiros de Dermatologia. 2016;91(4):541-3. https://ovidsp.ovid.com/ovidweb.cgi?T=JS&CSC=Y&NEWS=N&PAGE=fulltext&D=med13&AN=27579759 doi:10.1590/abd1806-4841.20164428	No	Not relevant according to PECO and inclusion/exclusion criteria
782	Rogers-Smith E, Whitley N, Elwood C, Reese D, Wong P. Suspected bisphosphate-related osteonecrosis of the jaw in a cat being treated with alendronate for idiopathic hypercalcaemia. Veterinary Record Case Reports. 2019;7(3). https://www.embase.com/search/results?subaction=viewrecord&id=L629016052&from=exporthttp://dx.doi.org/10.1136/vetreccr-2018-000798 doi:10.1136/vetreccr-2018-000798	No	Not relevant according to PECO and inclusion/exclusion criteria
783	Suksaphar W, Banomyong D, Jirathanyanatt T, Ngoenwiwatkul Y. Survival Rates from Fracture of Endodontically Treated Premolars Restored with Full-coverage Crowns or Direct Resin Composite Restorations: A Retrospective Study. Journal of Endodontics. 2018;44(2):233-8. https://ovidsp.ovid.com/ovidweb.cgi?T=JS&CSC=Y&NEWS=N&PAGE=fulltext&D=med15&AN=29208401 doi:10.1016/j.joen.2017.09.013	No	Not relevant according to PECO and inclusion/exclusion criteria
784	Bernardo M, Luis H, Martin MD, Leroux BG, Rue T, Leitao J, et al. Survival and reasons for failure of amalgam versus composite posterior restorations placed in a randomized clinical trial. Journal of the American Dental Association. 2007;138(6):775-83. https://ovidsp.ovid.com/ovidweb.cgi?T=JS&CSC=Y&NEWS=N&PAGE=fulltext&D=med6&AN=17545266 doi:	No	Not relevant according to PECO and inclusion/exclusion criteria
785	Campbell RE, Wilson S, Zhang Y, Scarfe WC. A survey on radiation exposure reduction methods including rectangular collimation for intraoral radiography by pediatric dentists in the United States. Journal of the American Dental Association. 2020;151(4):287-96. https://ovidsp.ovid.com/ovidweb.cgi?T=JS&CSC=Y&NEWS=N&PAGE=fulltext&D=med17&AN=32222177 doi:10.1016/j.adaj.2020.01.014	No	Not relevant according to PECO and inclusion/exclusion criteria
786	Chochlidakis K, Einarsdottir E, Tsigarida A, Papaspyridakos P, Romeo D, Barmak AB, et al. Survival rates and prosthetic complications of implant fixed complete dental prostheses: An up to 5-year retrospective study. JOURNAL OF PROSTHETIC DENTISTRY. 2020;124(5):539-46. doi:10.1016/j.prosdent.2019.11.022	No	Not relevant according to PECO and inclusion/exclusion criteria
787	Del Fabbro M, Taschieri S, Testori T, Francetti L, Weinstein RL. Surgical versus non-surgical endodontic re-treatment for periradicular lesions. Cochrane Database of Systematic Reviews. 2007(3). https://www.embase.com/search/results?subaction=viewrecord&id=L351805665&from=exporthttp://dx.doi.org/10.1002/14651858.CD005511.pub2 doi:10.1002/14651858.CD005511.pub2	No	Not relevant according to PECO and inclusion/exclusion criteria
788	Demir P, Guler C, Kizilci E, Keskin G. Survival of avulsed permanent incisors in children following delayed replantation. Nigerian Journal of Clinical Practice. 2020;23(5):631-7. https://ovidsp.ovid.com/ovidweb.cgi?T=JS&CSC=Y&NEWS=N&PAGE=fulltext&D=med17&AN=32367869 doi:10.4103/njcp.njcp_496_19	No	Not relevant according to PECO and inclusion/exclusion criteria
789	Farman AG, Grammer S, Hunter N, Baker C. Survey of radiographic requirements and techniques in United States dental assisting programs, 1982. Oral Surgery, Oral Medicine, Oral Pathology. 1983;56(4):430-6. https://ovidsp.ovid.com/ovidweb.cgi?T=JS&CSC=Y&NEWS=N&PAGE=fulltext&D=med2&AN=6579483 doi:	No	Not relevant according to PECO and inclusion/exclusion criteria
790	Grandi T, Garuti G, Guazzi P, Tarabini L, Forabosco A. Survival and success rates of immediately and early loaded implants: 12-month results from a multicentric randomized clinical study. Journal of Oral Implantology. 2012;38(3):239-49. https://ovidsp.ovid.com/ovidweb.cgi?T=JS&CSC=Y&NEWS=N&PAGE=fulltext&D=med9&AN=21480777 doi:10.1563/AAID-JOI-D-10-00149	No	Not relevant according to PECO and inclusion/exclusion criteria
791	Grisar K, Fransen J, Smeets M, Hoppenreijs T, Ghaeminia H, Politis C, et al. Surgically assisted orthodontic alignment of impacted maxillary canines: A retrospective analysis of functional and esthetic outcomes and risk factors for failure. American Journal of Orthodontics & Dentofacial Orthopedics. 2021;159(6):e461-e71. https://ovidsp.ovid.com/ovidweb.cgi?T=JS&CSC=Y&NEWS=N&PAGE=fulltext&D=med19&…	No	Not relevant according to PECO and inclusion/exclusion criteria
792	Havukainen R. Survey of dental radiographic equipment and radiation doses in Finland. Acta Radiologica. 1988;29(4):481-5. https://ovidsp.ovid.com/ovidweb.cgi?T=JS&CSC=Y&NEWS=N&PAGE=fulltext&D=med3&AN=3408611 doi:	No	Not relevant according to PECO and inclusion/exclusion criteria
793	Ilgüy D, Ilgüy M, Dinçer S, Bayirli G. Survey of dental radiological practice in Turkey. Dentomaxillofacial Radiology. 2005;34(4):222-7. https://www.embase.com/search/results?subaction=viewrecord&id=L40942918&from=exporthttp://dx.doi.org/10.1259/dmfr/22885703 doi:10.1259/dmfr/22885703	No	Not relevant according to PECO and inclusion/exclusion criteria
794	Kritzberger EE, Navarrete L. Survey of radioactive items in the home. Journal of Nuclear Medicine Technology. 2017;45(4):253-8. https://www.embase.com/search/results?subaction=viewrecord&id=L619562161&from=exporthttp://dx.doi.org/10.2967/jnmt.117.196451 doi:10.2967/jnmt.117.196451	No	Not relevant according to PECO and inclusion/exclusion criteria
795	Lakshme PST, Sowmya K. A survey on knowledge of CBCT in dentistry among under graduate dental students. INTERNATIONAL JOURNAL OF EARLY CHILDHOOD SPECIAL EDUCATION. 2022;14(5):2007-16. doi:10.9756/INTJECSE/V14I5.213	No	Not relevant according to PECO and inclusion/exclusion criteria
796	Majanga V, Viriri S. A Survey of Dental Caries Segmentation and Detection Techniques. Scientific World Journal. 2022;2022. https://www.embase.com/search/results?subaction=viewrecord&id=L2017884848&from=exporthttp://dx.doi.org/10.1155/2022/8415705 doi:10.1155/2022/8415705	No	Not relevant according to PECO and inclusion/exclusion criteria
797	Pau M, Bicsák Á, Reinbacher KE, Feichtinger M, Kärcher H. Surgical treatment of synovial chondromatosis of the temporomandibular joint with erosion of the skull base: A case report and review of the literature. International Journal of Oral and Maxillofacial Surgery. 2014;43(5):600-5. https://www.embase.com/search/results?subaction=viewrecord&id=L52897777&from=exporthttp://dx.doi.org/10.1016/j.ij…	No	Not relevant according to PECO and inclusion/exclusion criteria
798	Seeliger JE. A survey of dental radiological protection in general practice in the Republic of South Africa--part I: The hazard to the patient. Journal of the Dental Association of South Africa. 1987;42(1):4-9. https://ovidsp.ovid.com/ovidweb.cgi?T=JS&CSC=Y&NEWS=N&PAGE=fulltext&D=med2&AN=3472377 doi:	No	Not relevant according to PECO and inclusion/exclusion criteria
799	Setzer FC, Hinckley N, Kohli MR, Karabucak B. A Survey of Cone-beam Computed Tomographic Use among Endodontic Practitioners in the United States. JOURNAL OF ENDODONTICS. 2017;43(5):699-704. doi:10.1016/j.joen.2016.12.021	No	Not relevant according to PECO and inclusion/exclusion criteria
800	Ucer C, Yilmaz Z, Scher E, Suzuki J, Renton T. A Survey of the Opinion and Experience of UK Dentists Part 3: An Evidence-Based Protocol of Surgical Risk Management Strategies in the Mandible. Implant Dentistry. 2017;26(4):532-40. https://ovidsp.ovid.com/ovidweb.cgi?T=JS&CSC=Y&NEWS=N&PAGE=fulltext&D=med14&AN=28492423 doi:10.1097/ID.0000000000000602	No	Not relevant according to PECO and inclusion/exclusion criteria
801	Wegner PK, Freitag S, Kern M. Survival rate of endodontically treated teeth with posts after prosthetic restoration. Journal of Endodontics. 2006;32(10):928-31. https://ovidsp.ovid.com/ovidweb.cgi?T=JS&CSC=Y&NEWS=N&PAGE=fulltext&D=med6&AN=16982266 doi:	No	Not relevant according to PECO and inclusion/exclusion criteria
802	Wriedt S, Kunkel M, Zentner A, Wahlmann UW. Surgically assisted rapid palatal expansion. An acoustic rhinometric, morphometric and sonographic investigation. Journal of Orofacial Orthopedics. 2001;62(2):107-15. https://ovidsp.ovid.com/ovidweb.cgi?T=JS&CSC=Y&NEWS=N&PAGE=fulltext&D=med4&AN=11304927 doi:	No	Not relevant according to PECO and inclusion/exclusion criteria
803	Yilmaz Z, Ucer C, Scher E, Suzuki J, Renton T. A Survey of the Opinion and Experience of UK Dentists: Part 2: Risk Assessment Strategies and the Management of Iatrogenic Trigeminal Nerve Injuries Related to Dental Implant Surgery. Implant Dentistry. 2017;26(2):256-62. https://ovidsp.ovid.com/ovidweb.cgi?T=JS&CSC=Y&NEWS=N&PAGE=fulltext&D=med14&AN=28125518 doi:10.1097/ID.0000000000000545	No	Not relevant according to PECO and inclusion/exclusion criteria
804	Yuasa K, Yonetsu K, Kanda S. A survey on contrast radiography and adverse reaction in the radiology departments of University Dental Hospitals in Japan. Oral Radiology. 1996;12(2):75-83. https://www.embase.com/search/results?subaction=viewrecord&id=L27066126&from=exporthttp://dx.doi.org/10.1007/bf02347710 doi:10.1007/bf02347710	No	Not relevant according to PECO and inclusion/exclusion criteria
805	Asir RVD, Sargunar B, Mohan R, Ahamed W, Shanmugapriyan, Priya S. Surgical management of radicular cyst of decidious tooth – a case report. Indian Journal of Public Health Research and Development. 2019;10(9):161-4. https://www.embase.com/search/results?subaction=viewrecord&id=L2003242579&from=exporthttp://dx.doi.org/10.5958/0976-5506.2019.02419.7 doi:10.5958/0976-5506.2019.02419.7	No	Not relevant according to PECO and inclusion/exclusion criteria
806	Boffano P, Bosco GF, Gerbino G. The surgical management of oral and maxillofacial manifestations of gardner syndrome. Journal of Oral and Maxillofacial Surgery. 2010;68(10):2549-54. https://www.embase.com/search/results?subaction=viewrecord&id=L50973600&from=exporthttp://dx.doi.org/10.1016/j.joms.2009.09.084 doi:10.1016/j.joms.2009.09.084	No	Not relevant according to PECO and inclusion/exclusion criteria
807	Boffano P, Cassarino E, Zavattero E, Campisi P, Garzino-Demo P. Surgical treatment of glandular odontogenic cysts. Journal of Craniofacial Surgery. 2010;21(3):776-80. https://ovidsp.ovid.com/ovidweb.cgi?T=JS&CSC=Y&NEWS=N&PAGE=fulltext&D=med8&AN=20485046 doi:10.1097/SCS.0b013e3181d7a3e6	No	Not relevant according to PECO and inclusion/exclusion criteria
808	Costa FS, Bellotti A, Farah GJ, Daniel AN, Camarini ET, Rezende de Moraes Ferreira AC. Surgical management of impacted teeth using three-dimensional computed tomography. Journal of Craniofacial Surgery. 2011;22(6):2344-7. https://ovidsp.ovid.com/ovidweb.cgi?T=JS&CSC=Y&NEWS=N&PAGE=fulltext&D=med8&AN=22134273 doi:10.1097/SCS.0b013e318231e304	No	Not relevant according to PECO and inclusion/exclusion criteria
809	da Silva HF, Sigua-Rodriguez EA, de Moraes M. Surgical treatment of cementoblastoma in maxillary associated on dentofacial deformity. Oral and Maxillofacial Surgery Cases. 2019;5(1). https://www.embase.com/search/results?subaction=viewrecord&id=L2001426982&from=exporthttp://dx.doi.org/10.1016/j.omsc.2018.10.003 doi:10.1016/j.omsc.2018.10.003	No	Not relevant according to PECO and inclusion/exclusion criteria
810	Deboni MC, Brozoski MA, Traina AA, Acay RR, Naclerio-Homem Mda G. Surgical management of dentigerous cyst and keratocystic odontogenic tumor in children: a conservative approach and 7-year follow-up. Journal of Applied Oral Science. 2012;20(2):282-5. https://ovidsp.ovid.com/ovidweb.cgi?T=JS&CSC=Y&NEWS=N&PAGE=fulltext&D=med9&AN=22666848 doi:	No	Not relevant according to PECO and inclusion/exclusion criteria
811	Glahn M. The surgical treatment of chronic osteomyelitis of the mandible. Journal of Maxillofacial Surgery. 1974;2(4):238-41. https://www.embase.com/search/results?subaction=viewrecord&id=L5199018&from=export doi:	No	Not relevant according to PECO and inclusion/exclusion criteria
812	Hamada M, Takeshita A, Shimizu H, Nishiyama K, Yura Y, Uzawa N. Surgical simulation for dentigerous cyst in the maxillary sinus using full-color 3D salt modeling: Report of a case. Oral and Maxillofacial Surgery Cases. 2018;4(1):6-11. https://www.embase.com/search/results?subaction=viewrecord&id=L621166246&from=exporthttp://dx.doi.org/10.1016/j.omsc.2018.01.001 doi:10.1016/j.omsc.2018.01.001	No	Not relevant according to PECO and inclusion/exclusion criteria
813	Koldsland OC, Wohlfahrt JC, Aass AM. Surgical treatment of peri-implantitis: Prognostic indicators of short-term results. Journal of Clinical Periodontology. 2018;45(1):100-13. https://ovidsp.ovid.com/ovidweb.cgi?T=JS&CSC=Y&NEWS=N&PAGE=fulltext&D=med15&AN=28902415 doi:10.1111/jcpe.12816	No	Not relevant according to PECO and inclusion/exclusion criteria
814	Lajolo C, Piselli D, Tedeschini B, D'Addona A, Miranda C, Petruzzi M, et al. Surgical recommendations for the extraction of erupted maxillary third molars: landmarks emerging from a clinical study. Quintessence International. 2015;46(3):237-45. https://ovidsp.ovid.com/ovidweb.cgi?T=JS&CSC=Y&NEWS=N&PAGE=fulltext&D=med12&AN=25386634 doi:10.3290/j.qi.a32987	No	Not relevant according to PECO and inclusion/exclusion criteria
815	Levarek RE, Wiltz MJ, Kelsch RD, Kraut RA. Surgical management of the buccal bifurcation cyst: bone grafting as a treatment adjunct to enucleation and curettage. Journal of Oral & Maxillofacial Surgery. 2014;72(10):1966-73. https://ovidsp.ovid.com/ovidweb.cgi?T=JS&CSC=Y&NEWS=N&PAGE=fulltext&D=med11&AN=25234530 doi:10.1016/j.joms.2014.04.028	No	Not relevant according to PECO and inclusion/exclusion criteria
816	Meira HC, Pereira IF, Soares FFC, Cruz AF, Soto AML, de Souza VR. Surgical treatment of adenomatoid odontogenic tumor: A 5-year follow-up. Revista Portuguesa de Estomatologia, Medicina Dentaria e Cirurgia Maxilofacial. 2017;58(2):126-31. https://www.embase.com/search/results?subaction=viewrecord&id=L619470142&from=exporthttp://dx.doi.org/10.24873/j.rpemd.2017.07.018 doi:10.24873/j.rpemd.2017.07.0…	No	Not relevant according to PECO and inclusion/exclusion criteria
817	Nogueira AS, Gonçales ES, Gonçales AGB, Thiegui-Neto V, Nogueira CBP, Nogueira A, et al. Surgical treatment of extensive complex odontoma in the mandible by corticotomy. A case report. Minerva Stomatologica. 2013;62(9):335-42. https://www.embase.com/search/results?subaction=viewrecord&id=L372449627&from=export doi:	No	Not relevant according to PECO and inclusion/exclusion criteria
818	Orabona GD, Abbate V, D'Amato S, Romano A, Iaconetta G. Surgical sequence of reduction in double mandibular fractures treatment. Annali Italiani di Chirurgia. 2014;85(3):207-13. https://ovidsp.ovid.com/ovidweb.cgi?T=JS&CSC=Y&NEWS=N&PAGE=fulltext&D=med11&AN=25073686 doi:	No	Not relevant according to PECO and inclusion/exclusion criteria
819	Paraguassu GM, Queiroz IV, do Amaral MF, Melo AR, do Lago CA, Crusoe-Rebello I. Surgical management of multiple myeloma in the mandible: a case report. General Dentistry. 2013;61(6):69-72. https://ovidsp.ovid.com/ovidweb.cgi?T=JS&CSC=Y&NEWS=N&PAGE=fulltext&D=med10&AN=24064167 doi:	No	Not relevant according to PECO and inclusion/exclusion criteria
820	Prakash D, Ebenezer V, Balakrishnan R, Wasim Ahamed SG. Surgical removal of an odontome: A case report. Research Journal of Pharmaceutical, Biological and Chemical Sciences. 2015;6(3):506-10. https://www.embase.com/search/results?subaction=viewrecord&id=L605530101&from=export doi:	No	Not relevant according to PECO and inclusion/exclusion criteria
821	Reich W, Bilkenroth U, Schubert J, Wickenhauser C, Eckert AW. Surgical treatment of bisphosphonate-associated osteonecrosis: Prognostic score and long-term results. Journal of Cranio-Maxillo-Facial Surgery. 2015;43(9):1809-22. https://ovidsp.ovid.com/ovidweb.cgi?T=JS&CSC=Y&NEWS=N&PAGE=fulltext&D=med12&AN=26321065 doi:10.1016/j.jcms.2015.07.035	No	Not relevant according to PECO and inclusion/exclusion criteria
822	Sangalette B, Emídio T, Capelari M, Pastori C, Toledo G. Surgical therapy for removal of adenomatoid odontogenic tumor. Human Pathology: Case Reports. 2020;20. https://www.embase.com/search/results?subaction=viewrecord&id=L2005191944&from=exporthttp://dx.doi.org/10.1016/j.ehpc.2020.200366 doi:10.1016/j.ehpc.2020.200366	No	Not relevant according to PECO and inclusion/exclusion criteria
823	Schwartz-Arad D, Levin L, Sigal L. Surgical success of intraoral autogenous block onlay bone grafting for alveolar ridge augmentation. Implant Dentistry. 2005;14(2):131-8. https://www.embase.com/search/results?subaction=viewrecord&id=L40905325&from=exporthttp://dx.doi.org/10.1097/01.id.0000165031.33190.0d doi:10.1097/01.id.0000165031.33190.0d	No	Not relevant according to PECO and inclusion/exclusion criteria
824	Shopova D. Surgical treatment of endo-periodontal lesion – a case report. Open Access Macedonian Journal of Medical Sciences. 2021;9:209-13. https://www.embase.com/search/results?subaction=viewrecord&id=L2014286181&from=exporthttp://dx.doi.org/10.3889/oamjms.2021.7043 doi:10.3889/oamjms.2021.7043	No	Not relevant according to PECO and inclusion/exclusion criteria
825	Tarsitano A, Battaglia S, Ciocca L, Scotti R, Cipriani R, Marchetti C. Surgical reconstruction of maxillary defects using a computer-assisted design/computer-assisted manufacturing-produced titanium mesh supporting a free flap. Journal of Cranio-Maxillo-Facial Surgery. 2016;44(9):1320-6. https://ovidsp.ovid.com/ovidweb.cgi?T=JS&CSC=Y&NEWS=N&PAGE=fulltext&D=med13&AN=27519658 doi:10.1016/j.jcms.201…	No	Not relevant according to PECO and inclusion/exclusion criteria
826	Bane SP, Rathi NV, Thosar NR, Deulkar PV. Surgical enucleation of radicular cyst in endodontically treated primary mandibular molar. BMJ Case Reports. 2022;15(3). https://www.embase.com/search/results?subaction=viewrecord&id=L637589064&from=exporthttp://dx.doi.org/10.1136/bcr-2021-248376 doi:10.1136/bcr-2021-248376	No	Not relevant according to PECO and inclusion/exclusion criteria
827	Boffano P, Gallesio C, Bianchi F, Roccia F. Surgical extraction of deeply horizontally impacted mandibular second and third molars. Journal of Craniofacial Surgery. 2010;21(2):403-6. https://ovidsp.ovid.com/ovidweb.cgi?T=JS&CSC=Y&NEWS=N&PAGE=fulltext&D=med8&AN=20186075 doi:10.1097/SCS.0b013e3181cfa744	No	Not relevant according to PECO and inclusion/exclusion criteria
828	Dewey AR. Surgical involvement of the maxillary sinus. Dental Clinics of North America. 1965:691-701. https://ovidsp.ovid.com/ovidweb.cgi?T=JS&CSC=Y&NEWS=N&PAGE=fulltext&D=med1&AN=5213638 doi:	No	Not relevant according to PECO and inclusion/exclusion criteria
829	Easley JT, Franklin RP, Adams A. Surgical excision of a dentigerous cyst containing two dental structures. EQUINE VETERINARY EDUCATION. 2010;22(6):275-8. doi:10.1111/j.2042-3292.2010.00070.x	No	Not relevant according to PECO and inclusion/exclusion criteria
830	Fickling BW. Surgical Emergencies in Dental Practice. British Dental Journal. 1965;118:111-22. https://ovidsp.ovid.com/ovidweb.cgi?T=JS&CSC=Y&NEWS=N&PAGE=fulltext&D=med1&AN=14238643 doi:	No	Not relevant according to PECO and inclusion/exclusion criteria
831	Gallesio C, Berrone M, Ruga E, Boffano P. Surgical extraction of impacted inferior third molars at risk for inferior alveolar nerve injury. Journal of Craniofacial Surgery. 2010;21(6):2003-7. https://ovidsp.ovid.com/ovidweb.cgi?T=JS&CSC=Y&NEWS=N&PAGE=fulltext&D=med8&AN=21119486 doi:10.1097/SCS.0b013e3181f535b8	No	Not relevant according to PECO and inclusion/exclusion criteria
832	Gruber K, de Freitas Filho SAJ, Dogenski LC, da Silva Bocassanta AC, Paranhos LR, de Carli JP. Surgical management of a large calcifying epithelial odontogenic tumor in the maxilla: A case report. International Journal of Surgery Case Reports. 2019;57:197-200. https://www.embase.com/search/results?subaction=viewrecord&id=L2001803573&from=exporthttp://dx.doi.org/10.1016/j.ijscr.2019.03.055 doi:10.…	No	Not relevant according to PECO and inclusion/exclusion criteria
833	Kammerer PW, Thiem D, Eisenbeiss C, Dau M, Schulze RKW, Al-Nawas B, et al. Surgical evaluation of panoramic radiography and cone beam computed tomography for therapy planning of bisphosphonate-related osteonecrosis of the jaws. ORAL SURGERY ORAL MEDICINE ORAL PATHOLOGY ORAL RADIOLOGY. 2016;121(4):419-24. doi:10.1016/j.oooo.2015.11.012	No	Not relevant according to PECO and inclusion/exclusion criteria
834	Laino L, Russo D, Cicciù M, D’Amico C, Fiorillo L, Cervino G. Surgical conservative approach of odontogenic keratocyst tumor of the jaws. Minerva Dental and Oral Science. 2021;70(1):26-31. https://www.embase.com/search/results?subaction=viewrecord&id=L2011990111&from=exporthttp://dx.doi.org/10.23736/S2724-6329.20.04422-2 doi:10.23736/S2724-6329.20.04422-2	No	Not relevant according to PECO and inclusion/exclusion criteria
835	Marra PM, Lupo G, Itro A. Surgical management of compound odontomas: Piezoelectric surgery or rotary instruments? Aclinical study. Minerva Stomatologica. 2020;69(4):203-6. https://www.embase.com/search/results?subaction=viewrecord&id=L2007965699&from=exporthttp://dx.doi.org/10.23736/S0026-4970.19.04305-X doi:10.23736/S0026-4970.19.04305-X	No	Not relevant according to PECO and inclusion/exclusion criteria
836	Martini MZ, de Carvalho Junior JP, Soares HA. Surgical management of an infected aggressive florid cemento-osseous dysplasia. Report of a case. Minerva Stomatologica. 2006;55(9):515-21. https://ovidsp.ovid.com/ovidweb.cgi?T=JS&CSC=Y&NEWS=N&PAGE=fulltext&D=med6&AN=17146430 doi:	No	Not relevant according to PECO and inclusion/exclusion criteria
837	Motiwala MA, Zafar K, Khan FR. Surgical and prosthodontics management of a perforating giant radicular cyst in anterior maxilla: A case report. Journal of the Pakistan Medical Association. 2022;72(5). https://www.embase.com/search/results?subaction=viewrecord&id=L2017904227&from=exporthttp://dx.doi.org/10.47391/JPMA.2111 doi:10.47391/JPMA.2111	No	Not relevant according to PECO and inclusion/exclusion criteria
838	Naaj IAE, Braun R, Leiser Y, Peled M. Surgical Approach to Impacted Mandibular Third Molars-Operative Classification. Journal of Oral and Maxillofacial Surgery. 2010;68(3):628-33. https://www.embase.com/search/results?subaction=viewrecord&id=L358297863&from=exporthttp://dx.doi.org/10.1016/j.joms.2009.07.072 doi:10.1016/j.joms.2009.07.072	No	Not relevant according to PECO and inclusion/exclusion criteria
839	Nag R, Singh J, Chhabra U, Mathur J. Surgical management and prosthetic rehabilitation of dentigerous cyst associated with impacted mandibular canine: A case report. Journal of Pharmacy and Bioallied Sciences. 2022;14(5):S1070-S3. https://www.embase.com/search/results?subaction=viewrecord&id=L638598429&from=exporthttp://dx.doi.org/10.4103/jpbs.jpbs-57-22 doi:10.4103/jpbs.jpbs-57-22	No	Not relevant according to PECO and inclusion/exclusion criteria
840	Panuska HJ. Surgical Excision of Intraoral Hemangioma in Sturge-Weber Syndrome; Report of a Case. Oral Surgery, Oral Medicine, Oral Pathology. 1965;19:575-80. https://ovidsp.ovid.com/ovidweb.cgi?T=JS&CSC=Y&NEWS=N&PAGE=fulltext&D=med1&AN=14279257 doi:	No	Not relevant according to PECO and inclusion/exclusion criteria
841	Raiteb M, Elmrini S, Slimani F. Surgical management of chronic osteomyelitis with benign osteopetrosis: A case report. Annals of Medicine and Surgery. 2021;65. https://www.embase.com/search/results?subaction=viewrecord&id=L2011752387&from=exporthttp://dx.doi.org/10.1016/j.amsu.2021.102296 doi:10.1016/j.amsu.2021.102296	No	Not relevant according to PECO and inclusion/exclusion criteria
842	Redman RS, Rodríguez-Feo CJ. Surgical ciliated cyst of the maxilla: Report of two cases with striking radiological features and unusual antecedent surgical histories. Oral and Maxillofacial Surgery Cases. 2020;6(4). https://www.embase.com/search/results?subaction=viewrecord&id=L2008405223&from=exporthttp://dx.doi.org/10.1016/j.omsc.2020.100199 doi:10.1016/j.omsc.2020.100199	No	Not relevant according to PECO and inclusion/exclusion criteria
843	Sankaran E, Narasimhan S, Sabitha KS, Chitlangia P. Surgical management of a rare case of massive compound odontome associated with missing primary tooth. Journal of Clinical and Diagnostic Research. 2017;11(4):ZD10-ZD2. https://www.embase.com/search/results?subaction=viewrecord&id=L615121032&from=exporthttp://dx.doi.org/10.7860/JCDR/2017/25059.9676 doi:10.7860/JCDR/2017/25059.9676	No	Not relevant according to PECO and inclusion/exclusion criteria
844	Verhelst PJ, Grosjean L, Shaheen E, Politis C. Surgical Management of an Aggressive Multifocal Squamous Odontogenic Tumor. Journal of Oral & Maxillofacial Surgery. 2018;76(2):355-62. https://ovidsp.ovid.com/ovidweb.cgi?T=JS&CSC=Y&NEWS=N&PAGE=fulltext&D=med15&AN=28806541 doi:10.1016/j.joms.2017.07.153	No	Not relevant according to PECO and inclusion/exclusion criteria
845	Youn S, Oh HJ, Yoon HJ, Seo BM. Surgical ciliated cyst of the mandible after orthognathic surgery: a case report with review of the literature. Maxillofacial Plastic and Reconstructive Surgery. 2022;44(1). https://www.embase.com/search/results?subaction=viewrecord&id=L2018382426&from=exporthttp://dx.doi.org/10.1186/s40902-022-00356-4 doi:10.1186/s40902-022-00356-4	No	Not relevant according to PECO and inclusion/exclusion criteria
846	Almog DM, Illig KA, Elad S, Romano PR, Carter LC. Supplementary role of panoramic radiographs in the medical surveillance of a patient at risk for stroke. Compendium of Continuing Education in Dentistry. 2005;26(6):369-72; quiz 73, 99. https://ovidsp.ovid.com/ovidweb.cgi?T=JS&CSC=Y&NEWS=N&PAGE=fulltext&D=med6&AN=16021955 doi:	No	Not relevant according to PECO and inclusion/exclusion criteria
847	Brunton P. Summary of: tooth loss and osteoporosis: to assess the association between osteoporosis status and tooth number. British Dental Journal. 2013;214(4):178-9. https://ovidsp.ovid.com/ovidweb.cgi?T=JS&CSC=Y&NEWS=N&PAGE=fulltext&D=pmnm3&AN=23429132 doi:10.1038/sj.bdj.2013.192	No	Not relevant according to PECO and inclusion/exclusion criteria
848	Chaudhary S, Chaitra TR, Sultan S, Arora R. Supernumerary teeth in primary dentition. BMJ Case Reports. 2013. https://www.embase.com/search/results?subaction=viewrecord&id=L369627473&from=exporthttp://dx.doi.org/10.1136/bcr-2013-200029 doi:10.1136/bcr-2013-200029	No	Not relevant according to PECO and inclusion/exclusion criteria
849	Fivez S, Politis C, Dormaar JT, Cadenas de Llano-Pérula M. Surgical and Orthodontic Approach to Temporomandibular Joint Ankylosis After Ear Infection: A Case Series. Journal of Oral and Maxillofacial Surgery. 2020;78(12):2235-46. https://www.embase.com/search/results?subaction=viewrecord&id=L2007137861&from=exporthttp://dx.doi.org/10.1016/j.joms.2020.05.050 doi:10.1016/j.joms.2020.05.050	No	Not relevant according to PECO and inclusion/exclusion criteria
850	Friedrich RE, Reul A. Supernumerary Molars and Wisdom Tooth Shape Alterations in Patients with Neurofibromatosis Type 1. Journal of Oral & Maxillofacial Research. 2017;8(4):e5. https://ovidsp.ovid.com/ovidweb.cgi?T=JS&CSC=Y&NEWS=N&PAGE=fulltext&D=pmnm6&AN=29435207 doi:10.5037/jomr.2017.8405	No	Not relevant according to PECO and inclusion/exclusion criteria
851	Friedrich RE, Scheuer HT, Kersten JF, Scheuer HA. Supernumerary teeth of permanent dentition in patients with neurofibromatosis type 1. Journal of Cranio-Maxillo-Facial Surgery. 2020;48(1):98-104. https://ovidsp.ovid.com/ovidweb.cgi?T=JS&CSC=Y&NEWS=N&PAGE=fulltext&D=med17&AN=31882234 doi:10.1016/j.jcms.2019.12.006	No	Not relevant according to PECO and inclusion/exclusion criteria
852	Galil KA. Supernumerary teeth and dentigerous cyst. Oral Surgery Oral Medicine and Oral Pathology. 1976;41(5):687-8. https://www.embase.com/search/results?subaction=viewrecord&id=L7081771&from=exporthttp://dx.doi.org/10.1016/0030-4220(76)90326-1 doi:10.1016/0030-4220(76)90326-1	No	Not relevant according to PECO and inclusion/exclusion criteria
853	Heitz-Mayfield LJA, Salvi GE, Mombelli A, Loup PJ, Heitz F, Kruger E, et al. Supportive peri-implant therapy following anti-infective surgical peri-implantitis treatment: 5-year survival and success. Clinical Oral Implants Research. 2018;29(1):1-6. https://ovidsp.ovid.com/ovidweb.cgi?T=JS&CSC=Y&NEWS=N&PAGE=fulltext&D=med15&AN=27335316 doi:10.1111/clr.12910	No	Not relevant according to PECO and inclusion/exclusion criteria
854	Koutlas IG, Gillum RB, Harris MW, Brown BA. Surgical (implantation) cyst of the mandible with ciliated respiratory epithelial lining: A case report. Journal of Oral and Maxillofacial Surgery. 2002;60(3):324-5. https://www.embase.com/search/results?subaction=viewrecord&id=L34184539&from=exporthttp://dx.doi.org/10.1053/joms.2002.30598 doi:10.1053/joms.2002.30598	No	Not relevant according to PECO and inclusion/exclusion criteria
855	Küchler EC, da Costa AG, de Castro Costa M, Vieira AR, Granjeiro JM. Supernumerary teeth vary depending on gender. Brazilian Oral Research. 2011;25(1):76-9. https://www.embase.com/search/results?subaction=viewrecord&id=L361355270&from=exporthttp://dx.doi.org/10.1590/S1806-83242011000100013 doi:10.1590/S1806-83242011000100013	No	Not relevant according to PECO and inclusion/exclusion criteria
856	Mali S, Karjodkar FR, Sontakke S, Sansare K. Supernumerary teeth in non-syndromic patients. Imaging Science in Dentistry. 2012;42(1):41-5. https://ovidsp.ovid.com/ovidweb.cgi?T=JS&CSC=Y&NEWS=N&PAGE=fulltext&D=pmnm2&AN=22474647 doi:10.5624/isd.2012.42.1.41	No	Not relevant according to PECO and inclusion/exclusion criteria
857	Maltz J. Supernumerary tooth odontoma and dens in dente. Oral Surgery Oral Medicine and Oral Pathology. 1974;37(6):974-5. https://www.embase.com/search/results?subaction=viewrecord&id=L5047712&from=exporthttp://dx.doi.org/10.1016/0030-4220(74)90452-6 doi:10.1016/0030-4220(74)90452-6	No	Not relevant according to PECO and inclusion/exclusion criteria
858	Meriç U, Brkić A, Aksakalli N, Olgaç V. Supernumerary teeth associated with third molar impaction: A case report. Acta Stomatologica Croatica. 2010;44(2):123-7. https://www.embase.com/search/results?subaction=viewrecord&id=L360030043&from=export doi:	No	Not relevant according to PECO and inclusion/exclusion criteria
859	Munhoz L, de Brito MAD, Arita ES, Sapienza MT. <sup>18</sup>F-NaF uptake in dentomaxillofacial bones as a result of oral alterations: a positron emission tomography/computerized tomography scanning study. Oral Radiology. 2021;37(4):669-76. https://ovidsp.ovid.com/ovidweb.cgi?T=JS&CSC=Y&NEWS=N&PAGE=fulltext&D=med18&AN=33428105 doi:10.1007/s11282-020-00509-z	No	Not relevant according to PECO and inclusion/exclusion criteria
860	Niharika P, Thimma Reddy BV, Kiran MJ, Boyapati R, Keerti PS. Super odontoma – A destructive swarm entity. Journal of Clinical and Diagnostic Research. 2015;9(3):ZJ01. https://www.embase.com/search/results?subaction=viewrecord&id=L602542495&from=exporthttp://dx.doi.org/10.7860/JCDR/2015/12192.5624 doi:10.7860/JCDR/2015/12192.5624	No	Not relevant according to PECO and inclusion/exclusion criteria
861	Nowak AJ, Creedon RL, Musselman RJ, Troutman KC. Summary of the Conference on Radiation Exposure in Pediatric Dentistry. Journal of the American Dental Association. 1981;103(3):426-8. https://ovidsp.ovid.com/ovidweb.cgi?T=JS&CSC=Y&NEWS=N&PAGE=fulltext&D=med2&AN=6944372 doi:	No	Not relevant according to PECO and inclusion/exclusion criteria
862	Raitz R, Laragnoit A. Supernumerary teeth and dental management in sotos syndrome. Journal of Dentistry for Children. 2009;76(3):246-50. https://www.embase.com/search/results?subaction=viewrecord&id=L355844662&from=export doi:	No	Not relevant according to PECO and inclusion/exclusion criteria
863	Reinert CP, Pfannenberg C, Gatidis S, la Fougere C, Nikolaou K, Hoefert S. <sup>18</sup>F-Fluoride PET/CT Imaging of Medication-Related Osteonecrosis of the Jaw in Conservative Treatment-A Case Report. Frontiers in Oncology. 2021;11:700397. https://ovidsp.ovid.com/ovidweb.cgi?T=JS&CSC=Y&NEWS=N&PAGE=fulltext&D=pmnm5&AN=34277447 doi:10.3389/fonc.2021.700397	No	Not relevant according to PECO and inclusion/exclusion criteria
864	Roth SF, Bohay RN, Barnett RB. Surface and internal absorbed doses in mandibular and maxillary occlusal radiography. Journal (Canadian Dental Association). 1995;61(11):955-9. https://ovidsp.ovid.com/ovidweb.cgi?T=JS&CSC=Y&NEWS=N&PAGE=fulltext&D=med3&AN=8521323 doi:	No	Not relevant according to PECO and inclusion/exclusion criteria
865	Swelem AA, Abdelnabi MH, Al-Dharrab AA, AbdelMaguid HF. Surface roughness and internal porosity of partial removable dental prosthesis frameworks fabricated from conventional wax and light-polymerized patterns: a comparative study. Journal of Prosthetic Dentistry. 2014;111(4):335-41. https://ovidsp.ovid.com/ovidweb.cgi?T=JS&CSC=Y&NEWS=N&PAGE=fulltext&D=med11&AN=24360012 doi:10.1016/j.prosdent.201…	No	Not relevant according to PECO and inclusion/exclusion criteria
866	Valmaseda-Castellon E, Berini-Aytes L, Gay-Escoda C. Supernumerary premolars. Report of 10 cases. Bulletin du Groupement International Pour la Recherche Scientifique en Stomatologie et Odontologie. 2001;43(1):19-25. https://ovidsp.ovid.com/ovidweb.cgi?T=JS&CSC=Y&NEWS=N&PAGE=fulltext&D=med4&AN=11799725 doi:	No	Not relevant according to PECO and inclusion/exclusion criteria
867	Ashkenazi M, Levin L. Successful conservative treatment of dentigerous cyst following intrusion of lower primary incisors. New York State Dental Journal. 2014;80(5):46-9. https://ovidsp.ovid.com/ovidweb.cgi?T=JS&CSC=Y&NEWS=N&PAGE=fulltext&D=med11&AN=25672078 doi:	No	Not relevant according to PECO and inclusion/exclusion criteria
868	Bianchi B, Ferri A, Ferrari S, Copelli C, Sesenna E. Subtotal Mandibular Reconstruction Using an Intraoral Approach: Report of 2 Cases. Journal of Oral and Maxillofacial Surgery. 2008;66(12):2654-6. https://www.embase.com/search/results?subaction=viewrecord&id=L352665662&from=exporthttp://dx.doi.org/10.1016/j.joms.2008.06.071 doi:10.1016/j.joms.2008.06.071	No	Not relevant according to PECO and inclusion/exclusion criteria
869	Boneu Bonet F, Vidal Homs E, Maizcurrana Tornil A, González Lagunas J. Submaxillary gland mucocele: Presentation of a case. Medicina Oral, Patologia Oral y Cirugia Bucal. 2005;10(2):180-4. https://www.embase.com/search/results?subaction=viewrecord&id=L40516491&from=export doi:	No	Not relevant according to PECO and inclusion/exclusion criteria
870	Chang YM, Pan YH, Shen YF, Chen JK, Aldeek NF, Wei FC. Success of dental implants in vascularised fibular osteoseptocutaneous flaps used as onlay grafts after marginal mandibulectomy. British Journal of Oral and Maxillofacial Surgery. 2016;54(10):1090-4. https://www.embase.com/search/results?subaction=viewrecord&id=L613126720&from=exporthttp://dx.doi.org/10.1016/j.bjoms.2016.07.006 doi:10.1016/j.…	No	Not relevant according to PECO and inclusion/exclusion criteria
871	Ciapiński D, Niedzielska I, Witowski A. A suggestion as to guided regeneration of bone defects after cystectomy - Case report. Dental and Medical Problems. 2014;51(2):252-8. https://www.embase.com/search/results?subaction=viewrecord&id=L373421588&from=export doi:	No	Not relevant according to PECO and inclusion/exclusion criteria
872	de Oliveira GA, Limongi MC, Garcia HS, Fonseca LC, Manzi FR. Success in Conservative Treatment of an Inflammatory Follicular Cyst: A 5-year Follow-up. Jaypees International Journal of Clinical Pediatric Dentistry. 2021;14(2):327-30. https://ovidsp.ovid.com/ovidweb.cgi?T=JS&CSC=Y&NEWS=N&PAGE=fulltext&D=pmnm5&AN=34413616 doi:10.5005/jp-journals-10005-1924	No	Not relevant according to PECO and inclusion/exclusion criteria
873	Dembinskaite A, Veberiene R, Machiulskiene V. Successful treatment of dens invaginatus type 3 with infected invagination, vital pulp, and cystic lession: A case report. CLINICAL CASE REPORTS. 2018;6(8):1565-70. doi:10.1002/ccr3.1647	No	Not relevant according to PECO and inclusion/exclusion criteria
874	Etebarian A, Moravej M. Successful Treatment for Solitary Bone Plasmacytoma of the Maxilla: A Rare Case Report. INTERNATIONAL JOURNAL OF CANCER MANAGEMENT. 2020;13(6). doi:10.5812/ijcm.91352	No	Not relevant according to PECO and inclusion/exclusion criteria
875	Hasegawa T, Sasaki A, Saito I, Arimoto S, Yatagai N, Hiraoka Y, et al. Success of dental implants in patients with large bone defect and analysis of risk factors for implant failure: a non-randomized retrospective cohort study. Clinical Oral Investigations. 2022;26(3):2743-50. https://ovidsp.ovid.com/ovidweb.cgi?T=JS&CSC=Y&NEWS=N&PAGE=fulltext&D=med20&AN=34783914 doi:10.1007/s00784-021-04249-0	No	Not relevant according to PECO and inclusion/exclusion criteria
876	Hiyama T, Kuno H, Sekiya K, Tsushima S, Oda S, Kobayashi T. Subtraction iodine imaging with area detector CT to improve tumor delineation and measurability of tumor size and depth of invasion in tongue squamous cell carcinoma. Japanese Journal of Radiology. 2022;40(2):167-76. https://ovidsp.ovid.com/ovidweb.cgi?T=JS&CSC=Y&NEWS=N&PAGE=fulltext&D=med20&AN=34529215 doi:10.1007/s11604-021-01196-4	No	Not relevant according to PECO and inclusion/exclusion criteria
877	Ishikawa S, Iwai T, Sugiyama S, Ohashi N, Kitajima H, Hirota M, et al. Submandibular gland venous malformation with multiple phleboliths. JOURNAL OF ORAL AND MAXILLOFACIAL SURGERY MEDICINE AND PATHOLOGY. 2021;33(2):183-7. doi:10.1016/j.ajoms.2020.10.006	No	Not relevant according to PECO and inclusion/exclusion criteria
878	Kabaktchieva R, Gateva N, Nikolova K. Success rate of one session and two session techniques for treatment of asymptomatic pulpitis of primary teeth with indirect pulp capping. Journal of IMAB - Annual Proceeding (Scientific Papers). 2013;19(2):269-73. https://www.embase.com/search/results?subaction=viewrecord&id=L368543132&from=exporthttp://dx.doi.org/10.5272/jimab.2013192.269 doi:10.5272/jimab.…	No	Not relevant according to PECO and inclusion/exclusion criteria
879	Li J, Nie L, Wang L, Xu X, Liu S, Lu Z, et al. Submental Island Flap Combined With Reconstruction Titanium Plate: A New Way to Treat Mandibular Osteoradionecrosis. Surgical Innovation. 2020;27(6):580-6. https://www.embase.com/search/results?subaction=viewrecord&id=L2005720973&from=exporthttp://dx.doi.org/10.1177/1553350620945899 doi:10.1177/1553350620945899	No	Not relevant according to PECO and inclusion/exclusion criteria
880	Liu WW, Zhu FY, Samal A, Wang HL. Suggested mesiodistal distance for multiple implant placement based on the natural tooth crown dimension with digital design. CLINICAL IMPLANT DENTISTRY AND RELATED RESEARCH. doi:10.1111/cid.13135	No	Not relevant according to PECO and inclusion/exclusion criteria
881	Nkenke E, Amann K, Reich S, Neukam FW, Frankenberger R. Submental cutaneous sinus tract as a result of progressive peri-implantitis: a case report. Journal of Periodontology. 2004;75(10):1417-23. https://ovidsp.ovid.com/ovidweb.cgi?T=JS&CSC=Y&NEWS=N&PAGE=fulltext&D=med5&AN=15562921 doi:	No	Not relevant according to PECO and inclusion/exclusion criteria
882	Oliveira MA, Gallottini M, Pallos D, Maluf PS, Jablonka F, Ortega KL. The success of endosseous implants in human immunodeficiency virus-positive patients receiving antiretroviral therapy: a pilot study. Journal of the American Dental Association. 2011;142(9):1010-6. https://ovidsp.ovid.com/ovidweb.cgi?T=JS&CSC=Y&NEWS=N&PAGE=fulltext&D=med8&AN=21881066 doi:	No	Not relevant according to PECO and inclusion/exclusion criteria
883	Panigrahi R, Pati AR, Bhuyan SK, Misra SR, Priyadarshini SR, Choudhury BK. Submandibular osteoma-bony growth in the lower border of body of mandible: A case report. Indian Journal of Public Health Research and Development. 2019;10(11):1175-7. https://www.embase.com/search/results?subaction=viewrecord&id=L2004085714&from=exporthttp://dx.doi.org/10.5958/0976-5506.2019.03675.1 doi:10.5958/0976-5506.…	No	Not relevant according to PECO and inclusion/exclusion criteria
884	Paredes-Vieyra J, Enriquez FJ. Success rate of single- versus two-visit root canal treatment of teeth with apical periodontitis: a randomized controlled trial. Journal of Endodontics. 2012;38(9):1164-9. https://ovidsp.ovid.com/ovidweb.cgi?T=JS&CSC=Y&NEWS=N&PAGE=fulltext&D=med9&AN=22892729 doi:10.1016/j.joen.2012.05.021	No	Not relevant according to PECO and inclusion/exclusion criteria
885	Pedroni ACF, Miniello TG, Hirota C, Carvalho MH, Lascala CA, Marques MM. Successful application of antimicrobial photodynamic and photobiomodulation therapies for controlling osteoradionecrosis and xerostomia after laryngeal carcinoma treatment: A case report of full oral rehabilitation. Photodiagnosis and Photodynamic Therapy. 2020;31. https://www.embase.com/search/results?subaction=viewrecord&i…	No	Not relevant according to PECO and inclusion/exclusion criteria
886	Shetty K, Garcia J, Leigh J. Success of root canal therapy in HIV-positive patients. General Dentistry. 2006;54(6):397-402. https://ovidsp.ovid.com/ovidweb.cgi?T=JS&CSC=Y&NEWS=N&PAGE=fulltext&D=med6&AN=17134076 doi:	No	Not relevant according to PECO and inclusion/exclusion criteria
887	Wang L, Xing L, Le Q. SU-E-T-492: The Dosimetric and Clinical Impact of the Metallic Dental Implants on Radiation Dose Distributions in IMRT Head and Neck Cancer Patients. Medical Physics. 2012;39(6):3818. https://ovidsp.ovid.com/ovidweb.cgi?T=JS&CSC=Y&NEWS=N&PAGE=fulltext&D=pmnm2&AN=28517436 doi:10.1118/1.4735581	No	Not relevant according to PECO and inclusion/exclusion criteria
888	Araki K, Kanda S, Toyofuku F. A study of the effects of lead foil in dental X-ray film packets on radiographic image quality. Dento-Maxillo-Facial Radiology. 1993;22(4):179-82. https://ovidsp.ovid.com/ovidweb.cgi?T=JS&CSC=Y&NEWS=N&PAGE=fulltext&D=med3&AN=8181643 doi:	No	Not relevant according to PECO and inclusion/exclusion criteria
889	Davoodi P, Rezaei-Soufi L, Jazaeri M, Langaroodi AJ, Zarch SH. Submandibular abscess due to an infected keratocystic odontogenic tumor associated with simultaneous occurrence of a traumatic bone cyst: a rare case report. Journal of Contemporary Dental Practice [Electronic Resource]. 2013;14(1):133-6. https://ovidsp.ovid.com/ovidweb.cgi?T=JS&CSC=Y&NEWS=N&PAGE=fulltext&D=med10&AN=23579910 doi:	No	Not relevant according to PECO and inclusion/exclusion criteria
890	Ettinger RL, Hanson JG. The styloid or "Eagle" syndrome: an unexpected consequence. Oral Surgery, Oral Medicine, Oral Pathology. 1975;40(3):336-40. https://ovidsp.ovid.com/ovidweb.cgi?T=JS&CSC=Y&NEWS=N&PAGE=fulltext&D=med1&AN=1058420 doi:	No	Not relevant according to PECO and inclusion/exclusion criteria
891	Gijbels F, De Meyer AM, Bou Serhal C, Van den Bossche C, Declerck J, Persoons M, et al. The subjective image quality of direct digital and conventional panoramic radiography. Clinical Oral Investigations. 2000;4(3):162-7. https://ovidsp.ovid.com/ovidweb.cgi?T=JS&CSC=Y&NEWS=N&PAGE=fulltext&D=med4&AN=11000322 doi:	No	Not relevant according to PECO and inclusion/exclusion criteria
892	Gijbels F, Sanderink G, Pauwels H, Jacobs R. Subjective image quality of digital panoramic radiographs displayed on monitor and printed on various hardcopy media. Clinical Oral Investigations. 2004;8(1):25-9. https://ovidsp.ovid.com/ovidweb.cgi?T=JS&CSC=Y&NEWS=N&PAGE=fulltext&D=med5&AN=14652733 doi:	No	Not relevant according to PECO and inclusion/exclusion criteria
893	Haarmann S, Budihardja AS, Hölzle F, Wolff KD. Subcutaneous temporal abscess as a clinical manifestation of pulmonary arteriovenous malformations in a patient with hereditary haemorrhagic telangiectasia (Rendu-Osler-Weber disease). International Journal of Oral and Maxillofacial Surgery. 2007;36(12):1211-4. https://www.embase.com/search/results?subaction=viewrecord&id=L350138389&from=exporthttp:/…	No	Not relevant according to PECO and inclusion/exclusion criteria
894	Jacobs DR, Crow RS, Malamud D, Niedbala RS. Subclinical cardiovascular disease markers applicable to studies of oral health - Multiethnic study of atherosclerosis. Univ Minnesota, Div Epidemiol, Sch Publ Hlth, Minneapolis, MN 55454 USA Univ Oslo, Dept Nutr, Oslo, Norway2007 2007. 269-87 p.	No	Not relevant according to PECO and inclusion/exclusion criteria
895	Joo KJ, Shin JW, Dong KR, Lim CS, Chung WK, Kim YJ. A Study on the Dependence of Exposure Dose Reduction and Image Evaluation on the Distance from the Dental Periapical X-ray Machine. JOURNAL OF THE KOREAN PHYSICAL SOCIETY. 2013;63(9):1824-31. doi:10.3938/jkps.63.1824	No	Not relevant according to PECO and inclusion/exclusion criteria
896	Karakida K, Takahashi M, Sakamoto H, Nakanishi Y, Tamura M. Subcutaneous migration of a broken dental needle from the mandibular gingiva to the neck: A case report. Tokai Journal of Experimental and Clinical Medicine. 2020;45(3):108-12. https://www.embase.com/search/results?subaction=viewrecord&id=L2005008156&from=export doi:	No	Not relevant according to PECO and inclusion/exclusion criteria
897	Keikhai Farzaneh MJ, Miri N, Vardian M, Afzalipour R. Study of the observing the principles of radiation protection and the factors related to it in dentistry centers. Research Journal of Medical Sciences. 2013;7(5):123-6. https://www.embase.com/search/results?subaction=viewrecord&id=L606073147&from=exporthttp://dx.doi.org/10.3923/rjmsci.2013.123.126 doi:10.3923/rjmsci.2013.123.126	No	Not relevant according to PECO and inclusion/exclusion criteria
898	Marshall R, Shaw DJ, Dixon PM. A study of sub-occlusal secondary dentine thickness in overgrown equine cheek teeth. Veterinary Journal. 2012;193(1):53-7. https://ovidsp.ovid.com/ovidweb.cgi?T=JS&CSC=Y&NEWS=N&PAGE=fulltext&D=med9&AN=22112631 doi:10.1016/j.tvjl.2011.10.003	No	Not relevant according to PECO and inclusion/exclusion criteria
899	Mortazavi SM, Shirazi KR, Mortazavi G. The study of the effects of ionizing and non-ionizing radiations on birth weight of newborns to exposed mothers. Journal of Natural Science Biology & Medicine. 2013;4(1):213-7. https://ovidsp.ovid.com/ovidweb.cgi?T=JS&CSC=Y&NEWS=N&PAGE=fulltext&D=pmnm3&AN=23633865 doi:10.4103/0976-9668.107293	No	Not relevant according to PECO and inclusion/exclusion criteria
900	Nakayama E, Yoshiura K, Yuasa K, Kanda S, Saitoh M, Kage W, et al. A study of the association between the prognosis of carcinoma of the mandibular gingiva and the pattern of bone destruction on computed tomography. Dento-Maxillo-Facial Radiology. 2000;29(3):163-9. https://ovidsp.ovid.com/ovidweb.cgi?T=JS&CSC=Y&NEWS=N&PAGE=fulltext&D=med4&AN=10849543 doi:	No	Not relevant according to PECO and inclusion/exclusion criteria
901	Park HH, Shin JY, Lee J, Jin GH, Kim HS, Lyu KY, et al. A study on the artifacts generated by dental materials in PET/CT image. Annual International Conference Of The IEEE Engineering In Medicine And Biology Society. 2013;2013:2465-8. https://ovidsp.ovid.com/ovidweb.cgi?T=JS&CSC=Y&NEWS=N&PAGE=fulltext&D=med10&AN=24110226 doi:10.1109/EMBC.2013.6610039	No	Not relevant according to PECO and inclusion/exclusion criteria
902	Perez DE, Pereira Neto JS, Graner E, Lopes MA. Sturge-Weber syndrome in a 6-year-old girl. International Journal of Paediatric Dentistry. 2005;15(2):131-5. https://ovidsp.ovid.com/ovidweb.cgi?T=JS&CSC=Y&NEWS=N&PAGE=fulltext&D=med6&AN=15790372 doi:	No	Not relevant according to PECO and inclusion/exclusion criteria
903	Rushton MN, Rushton VE. A study to determine the added value of 740 screening panoramic radiographs compared to intraoral radiography in the management of adult (>18 years) dentate patients in a primary care setting. Journal of Dentistry. 2012;40(8):661-9. https://ovidsp.ovid.com/ovidweb.cgi?T=JS&CSC=Y&NEWS=N&PAGE=fulltext&D=med9&AN=22542499 doi:10.1016/j.jdent.2012.04.018	No	Not relevant according to PECO and inclusion/exclusion criteria
904	Wali GG, Sridhar V, Shyla HN. A study on dentigerous cystic changes with radiographically normal impacted mandibular third molars. Journal of Maxillofacial & Oral Surgery. 2012;11(4):458-65. https://ovidsp.ovid.com/ovidweb.cgi?T=JS&CSC=Y&NEWS=N&PAGE=fulltext&D=pmnm2&AN=24293941 doi:10.1007/s12663-011-0252-7	No	Not relevant according to PECO and inclusion/exclusion criteria
905	Wang Y, Min HY, Chen ZX, Xie XL, Qin CT, Zheng Y, et al. Study the predisposing factors of root resorption during orthodontic uprighting treatment of impacted mandibular third molars. INTERNATIONAL ORTHODONTICS. 2019;17(2):249-55. doi:10.1016/j.ortho.2019.01.003	No	Not relevant according to PECO and inclusion/exclusion criteria
906	White C, Dixon PM. A study of the thickness of cheek teeth subocclusal secondary dentine in horses of different ages. Equine Veterinary Journal. 2010;42(2):119-23. https://ovidsp.ovid.com/ovidweb.cgi?T=JS&CSC=Y&NEWS=N&PAGE=fulltext&D=med8&AN=20156246 doi:10.2746/042516409X475409	No	Not relevant according to PECO and inclusion/exclusion criteria
907	Yan YH, Lin LM, Huang YL, Lian SL, Hsu PC, Weng PS. A study on radiation dose in dental radiography measured on human body and phantom. Kao-Hsiung i Hsueh Ko Hsueh Tsa Chih [Kaohsiung Journal of Medical Sciences]. 1987;3(3):182-91. https://ovidsp.ovid.com/ovidweb.cgi?T=JS&CSC=Y&NEWS=N&PAGE=fulltext&D=med2&AN=3471975 doi:	No	Not relevant according to PECO and inclusion/exclusion criteria
908	Adad LPV, Oliveira LB, Orestes SG, Vetter F, Franco A, Makeeva I, et al. Structures Suggestive of Carotid Artery Calcifications and Their Prevalence on Digital Panoramic Radiographs. JOURNAL OF DENTISTRY INDONESIA. 2019;26(1):1-4. doi:10.14693/jdi.v26i1.1234	No	Not relevant according to PECO and inclusion/exclusion criteria
909	Cardoso LB, Lopes IA, Ikuta CRS, Capelozza ALA. Study Between Panoramic Radiography and Cone Beam-Computed Tomography in the Diagnosis of Ameloblastoma, Odontogenic Keratocyst, and Dentigerous Cyst. Journal of Craniofacial Surgery. 2020;31(6):1747-52. https://ovidsp.ovid.com/ovidweb.cgi?T=JS&CSC=Y&NEWS=N&PAGE=fulltext&D=med17&AN=32472883 doi:10.1097/SCS.0000000000006538	No	Not relevant according to PECO and inclusion/exclusion criteria
910	Changizi V, Jazayeri E, Talaeepour A. A study of densitometry comparison among three radiographic processing solutions. Iranian Journal of Radiation Research. 2006;4(2):81-6. https://www.embase.com/search/results?subaction=viewrecord&id=L46629416&from=export doi:	No	Not relevant according to PECO and inclusion/exclusion criteria
911	Chomenko AG. Structure localization with the panorex. Journal of Oral Medicine. 1975;30(1):29-31. https://ovidsp.ovid.com/ovidweb.cgi?T=JS&CSC=Y&NEWS=N&PAGE=fulltext&D=med1&AN=1053794 doi:	No	Not relevant according to PECO and inclusion/exclusion criteria
912	Chung KH, Lo LJ. Strategic management of the minor-form and microform cleft lip: A long-term outcome assessment. Journal of Plastic, Reconstructive and Aesthetic Surgery. 2021;74(4):828-38. https://www.embase.com/search/results?subaction=viewrecord&id=L2008479874&from=exporthttp://dx.doi.org/10.1016/j.bjps.2020.10.002 doi:10.1016/j.bjps.2020.10.002	No	Not relevant according to PECO and inclusion/exclusion criteria
913	Eke C, Er K, Segebade C, Boztosun I. Study of filling material of dental composites: an analytical approach using radio-activation. RADIOCHIMICA ACTA. 2018;106(1):69-77. doi:10.1515/ract-2017-2766	No	Not relevant according to PECO and inclusion/exclusion criteria
914	Elledge R, Nandra B, Bates T, Zardo D, Parmar S. Storiform collagenoma (sclerotic fibroma) of the oral mucosa. British Journal of Oral and Maxillofacial Surgery. 2020;58(2):231-3. https://www.embase.com/search/results?subaction=viewrecord&id=L2003881033&from=exporthttp://dx.doi.org/10.1016/j.bjoms.2019.11.005 doi:10.1016/j.bjoms.2019.11.005	No	Not relevant according to PECO and inclusion/exclusion criteria
915	Grafova L, Kasparova M, Kakawand S, Prochazka A, Dostalova T. Study of edge detection task in dental panoramic radiographs. Dento-Maxillo-Facial Radiology. 2013;42(7):20120391. https://ovidsp.ovid.com/ovidweb.cgi?T=JS&CSC=Y&NEWS=N&PAGE=fulltext&D=med10&AN=23640989 doi:10.1259/dmfr.20120391	No	Not relevant according to PECO and inclusion/exclusion criteria
916	Gulses A, Varol A, Sencimen M, Dumlu A. A study of impacted love: kissing molars. Oral Helath & Dental Management. 2012;11(4):185-8. https://ovidsp.ovid.com/ovidweb.cgi?T=JS&CSC=Y&NEWS=N&PAGE=fulltext&D=med9&AN=23208595 doi:	No	Not relevant according to PECO and inclusion/exclusion criteria
917	Johansen C, Schuz J, Andreasen AMS, Dalton SO. Study designs may influence results: the problems with questionnaire-based case-control studies on the epidemiology of glioma. BRITISH JOURNAL OF CANCER. 2017;116(7):841-8. doi:10.1038/bjc.2017.46	No	Not relevant according to PECO and inclusion/exclusion criteria
918	Kanneppady SS, Kanneppady SK, Chaubal T, Bapat R, Pandurangappa R, Oo AM, et al. Strawberry Marks on Lip. American Journal of Medicine. 2019;132(4):e538-e9. https://www.embase.com/search/results?subaction=viewrecord&id=L2001443447&from=exporthttp://dx.doi.org/10.1016/j.amjmed.2018.11.019 doi:10.1016/j.amjmed.2018.11.019	No	Not relevant according to PECO and inclusion/exclusion criteria
919	Khator AM, Motwani MB, Choudhary AB. A study for determination of various positioning errors in digital panoramic radiography for evaluation of diagnostic image quality. Indian Journal of Dental Research. 2017;28(6):666-70. https://ovidsp.ovid.com/ovidweb.cgi?T=JS&CSC=Y&NEWS=N&PAGE=fulltext&D=med14&AN=29256467 doi:10.4103/ijdr.IJDR_781_16	No	Not relevant according to PECO and inclusion/exclusion criteria
920	Llamas-Carreras JM, Amarilla A, Solano E, Velasco-Ortega E, Rodriguez-Varo L, Segura-Egea JJ. Study of external root resorption during orthodontic treatment in root filled teeth compared with their contralateral teeth with vital pulps. International Endodontic Journal. 2010;43(8):654-62. https://ovidsp.ovid.com/ovidweb.cgi?T=JS&CSC=Y&NEWS=N&PAGE=fulltext&D=med8&AN=20456512 doi:10.1111/j.1365-2591…	No	Not relevant according to PECO and inclusion/exclusion criteria
921	Lucas S, Sevin A, Passarius O, Esclassan R, Crubezy E, Grimoud AM. Study of dental caries and periapical lesions in a mediaeval population of the southwest France: differences in visual and radiographic inspections. Homo. 2010;61(5):359-72. https://ovidsp.ovid.com/ovidweb.cgi?T=JS&CSC=Y&NEWS=N&PAGE=fulltext&D=med8&AN=20813364 doi:10.1016/j.jchb.2010.06.003	No	Not relevant according to PECO and inclusion/exclusion criteria
922	Menczer LF. Study of radiation exposure to gonads of preschool boys from diagnostic dental roentgenograms. Journal of the American Dental Association. 1963;66:30-41. https://ovidsp.ovid.com/ovidweb.cgi?T=JS&CSC=Y&NEWS=N&PAGE=fulltext&D=med1&AN=13934806 doi:	No	Not relevant according to PECO and inclusion/exclusion criteria
923	Olze A, Pynn BR, Kraul V, Schulz R, Heinecke A, Pfeiffer H, et al. Studies on the chronology of third molar mineralization in First Nations people of Canada. International Journal of Legal Medicine. 2010;124(5):433-7. https://ovidsp.ovid.com/ovidweb.cgi?T=JS&CSC=Y&NEWS=N&PAGE=fulltext&D=med8&AN=20623297 doi:10.1007/s00414-010-0483-z	No	Not relevant according to PECO and inclusion/exclusion criteria
924	Pindborg JJ, Hansen J. Studies on Odontogenic Cyst Epithelium. 2. Clinical and Roentgenologic Aspects of Odontogenic Keratocysts. Acta Pathologica et Microbiologica Scandinavica. 1963;58:283-94. https://ovidsp.ovid.com/ovidweb.cgi?T=JS&CSC=Y&NEWS=N&PAGE=fulltext&D=med1&AN=14044666 doi:	No	Not relevant according to PECO and inclusion/exclusion criteria
925	Ricucci D, Mannocci F, Ford TR. A study of periapical lesions correlating the presence of a radiopaque lamina with histological findings. Oral Surgery Oral Medicine Oral Pathology Oral Radiology & Endodontics. 2006;101(3):389-94. https://ovidsp.ovid.com/ovidweb.cgi?T=JS&CSC=Y&NEWS=N&PAGE=fulltext&D=med6&AN=16504874 doi:	No	Not relevant according to PECO and inclusion/exclusion criteria
926	Sarmadi R, Gabre P, Gahnberg L. Strategies for caries risk assessment in children and adolescents at public dental clinics in a Swedish county. International Journal of Paediatric Dentistry. 2009;19(2):135-40. https://ovidsp.ovid.com/ovidweb.cgi?T=JS&CSC=Y&NEWS=N&PAGE=fulltext&D=med7&AN=19178606 doi:10.1111/j.1365-263X.2008.00947.x	No	Not relevant according to PECO and inclusion/exclusion criteria
927	Yamada T, Sawaki Y, Tohnai I, Takeuchi M, Ueda M. A study of sports-related mandibular angle fracture: relation to the position of the third molars. Scandinavian Journal of Medicine & Science in Sports. 1998;8(2):116-9. https://ovidsp.ovid.com/ovidweb.cgi?T=JS&CSC=Y&NEWS=N&PAGE=fulltext&D=med4&AN=9564717 doi:	No	Not relevant according to PECO and inclusion/exclusion criteria
928	Yanik S, Ayranci F, Isman O, Buyukcikrikci S, Aras MH. Study of kissing molars in Turkish population sample. Nigerian Journal of Clinical Practice. 2017;20(6):659-64. https://ovidsp.ovid.com/ovidweb.cgi?T=JS&CSC=Y&NEWS=N&PAGE=fulltext&D=med14&AN=28656918 doi:10.4103/1119-3077.183243	No	Not relevant according to PECO and inclusion/exclusion criteria
929	Alcaraz M, Martinez-Beneyto Y, Perez L, Jodar S, Velasco E, Canteras M. The status of Spain's dental practices following the European Union directive concerning radiological installations. Oral Surgery Oral Medicine Oral Pathology Oral Radiology & Endodontics. 2004;98(4):476-82. https://ovidsp.ovid.com/ovidweb.cgi?T=JS&CSC=Y&NEWS=N&PAGE=fulltext&D=med5&AN=15472664 doi:	No	Not relevant according to PECO and inclusion/exclusion criteria
930	Alcaraz M, Velasco E, Martinez-Beneyto Y, Velasco F, Armero D, Parra C, et al. The status of Spain's dental practice following the European Union directive concerning radiological installations: 11 years on (1996-2007). DENTOMAXILLOFACIAL RADIOLOGY. 2010;39(8):468-74. doi:10.1259/dmfr/20362385	No	Not relevant according to PECO and inclusion/exclusion criteria
931	Aps JKM, Koelmeyer N, Yaqub C. Stafne's bone cyst revisited and renamed: the benign mandibular concavity. Dento-Maxillo-Facial Radiology. 2020;49(4):20190475. https://ovidsp.ovid.com/ovidweb.cgi?T=JS&CSC=Y&NEWS=N&PAGE=fulltext&D=med17&AN=31944858 doi:10.1259/dmfr.20190475	No	Not relevant according to PECO and inclusion/exclusion criteria
932	Araki K, Kitamori H, Yoshiura K, Okuda H, Ohki M. Standardized lateral oblique projection of the mandible for digital subtraction radiography. Dento-Maxillo-Facial Radiology. 1992;21(2):88-92. https://ovidsp.ovid.com/ovidweb.cgi?T=JS&CSC=Y&NEWS=N&PAGE=fulltext&D=med3&AN=1397463 doi:	No	Not relevant according to PECO and inclusion/exclusion criteria
933	Berkey CS, Douglass CW, Valachovic RW, Chauncey HH, McNeil BJ. Statistical methods for comparing dental diagnostic procedures. Community Dentistry & Oral Epidemiology. 1990;18(4):169-76. https://ovidsp.ovid.com/ovidweb.cgi?T=JS&CSC=Y&NEWS=N&PAGE=fulltext&D=med3&AN=2201479 doi:	No	Not relevant according to PECO and inclusion/exclusion criteria
934	Chaudhry A. Stafne's bone defect with bicortical perforation: a need for modified classification system. Oral Radiology. 2021;37(1):130-6. https://ovidsp.ovid.com/ovidweb.cgi?T=JS&CSC=Y&NEWS=N&PAGE=fulltext&D=med18&AN=32572755 doi:10.1007/s11282-020-00457-8	No	Not relevant according to PECO and inclusion/exclusion criteria
935	Dixon PM, Dacre I, Dacre K, Tremaine WH, McCann J, Barakzai S. Standing oral extraction of cheek teeth in 100 horses (1998--2003). Equine Veterinary Journal. 2005;37(2):105-12. https://ovidsp.ovid.com/ovidweb.cgi?T=JS&CSC=Y&NEWS=N&PAGE=fulltext&D=med6&AN=15779621 doi:	No	Not relevant according to PECO and inclusion/exclusion criteria
936	Guerrero ME, Jacobs R, Loubele M, Schutyser F, Suetens P, van Steenberghe D. State-of-the-art on cone beam CT imaging for preoperative planning of implant placement. CLINICAL ORAL INVESTIGATIONS. 2006;10(1):1-7. doi:10.1007/s00784-005-0031-2	No	Not relevant according to PECO and inclusion/exclusion criteria
937	Landi L, Manicone PF, Piccinelli S, Raia A, Raia R. Staged Removal of Horizontally Impacted Third Molars to Reduce Risk of Inferior Alveolar Nerve Injury. Journal of Oral and Maxillofacial Surgery. 2010;68(2):442-6. https://www.embase.com/search/results?subaction=viewrecord&id=L358115297&from=exporthttp://dx.doi.org/10.1016/j.joms.2009.07.038 doi:10.1016/j.joms.2009.07.038	No	Not relevant according to PECO and inclusion/exclusion criteria
938	Liang J, Deng ZM, Gao H. Stafne's bone defect: a case report and review of literatures. ANNALS OF TRANSLATIONAL MEDICINE. 2019;7(16). doi:10.21037/atm.2019.07.73	No	Not relevant according to PECO and inclusion/exclusion criteria
939	Menzies RA, Easley J. Standing Equine Dental Surgery. VETERINARY CLINICS OF NORTH AMERICA-EQUINE PRACTICE. 2014;30(1):63-+. doi:10.1016/j.cveq.2013.11.002	No	Not relevant according to PECO and inclusion/exclusion criteria
940	Messina AM, Marini L, Oh DS, Marini E. A Step-by-Step Procedure for Bone Regeneration Using Calcium Phosphate Scaffolds: From Site Preparation to Graft Placement. Journal of Craniofacial Surgery. 2019;30(1):149-53. https://ovidsp.ovid.com/ovidweb.cgi?T=JS&CSC=Y&NEWS=N&PAGE=fulltext&D=med16&AN=30480634 doi:10.1097/SCS.0000000000004996	No	Not relevant according to PECO and inclusion/exclusion criteria
941	Miziara RC, Mendes CT, Wiezel CEV, Simoes AL, Scuoteguazza JAC, Azoubel R. A Statistical Study of the Association of Seven Dental Anomalies in the Brazilian Population. INTERNATIONAL JOURNAL OF MORPHOLOGY. 2008;26(2):403-6. doi:	No	Not relevant according to PECO and inclusion/exclusion criteria
942	Oikarinen VJ, Wolf J, Julku M. A stereosialographic study of developmental mandibular bone defects (Stafne's idiopathic bone cavities). International Journal of Oral Surgery. 1975;4(2):51-4. https://ovidsp.ovid.com/ovidweb.cgi?T=JS&CSC=Y&NEWS=N&PAGE=fulltext&D=med1&AN=805771 doi:	No	Not relevant according to PECO and inclusion/exclusion criteria
943	Shioya N, Ishibe Y, Kan S, Masuda T, Matsumoto N, Takahashi G, et al. Sternoclavicular joint septic arthritis following paraspinal muscle abscess and septic lumbar spondylodiscitis with epidural abscess in a patient with diabetes: a case report. BMC Emergency Medicine. 2012;12:7. https://ovidsp.ovid.com/ovidweb.cgi?T=JS&CSC=Y&NEWS=N&PAGE=fulltext&D=med9&AN=22702399 doi:	No	Not relevant according to PECO and inclusion/exclusion criteria
944	Stefańska K, Mehr K, Wieczorkiewicz M, Kulus M, Volponi AA, Shibli JA, et al. Stemness potency of human gingival cells—application in anticancer therapies and clinical trials. Cells. 2020;9(8):1-19. https://www.embase.com/search/results?subaction=viewrecord&id=L2004947059&from=exporthttp://dx.doi.org/10.3390/cells9081916 doi:10.3390/cells9081916	No	Not relevant according to PECO and inclusion/exclusion criteria
945	Tonetti MS, Greenwell H, Kornman KS. Staging and grading of periodontitis: Framework and proposal of a new classification and case definition. Journal of Periodontology. 2018;89:S159-S72. https://ovidsp.ovid.com/ovidweb.cgi?T=JS&CSC=Y&NEWS=N&PAGE=fulltext&D=med15&AN=29926952 doi:10.1002/JPER.18-0006	No	Not relevant according to PECO and inclusion/exclusion criteria
946	Tonetti MS, Greenwell H, Kornman KS. Staging and grading of periodontitis: Framework and proposal of a new classification and case definition. Journal of Clinical Periodontology. 2018;45:S149-S61. https://ovidsp.ovid.com/ovidweb.cgi?T=JS&CSC=Y&NEWS=N&PAGE=fulltext&D=med15&AN=29926495 doi:10.1111/jcpe.12945	No	Not relevant according to PECO and inclusion/exclusion criteria
947	Travis KL, Hickey JE. A state program for reducing radiation exposure from dental x-ray machines. American Journal of Public Health & the Nation's Health. 1970;60(8):1522-7. https://ovidsp.ovid.com/ovidweb.cgi?T=JS&CSC=Y&NEWS=N&PAGE=fulltext&D=med1&AN=5465464 doi:	No	Not relevant according to PECO and inclusion/exclusion criteria
948	Yoshimura H, Matsuda S, Ohba S, Minegishi Y, Nakai K, Fujieda S, et al. Stereolithographic model-assisted reconstruction ofthe mandibular condyle with a vascularized fibularflap following hemimandibulectomy: Evaluation ofmorphological and functional outcomes. Oncology Letters. 2017;14(5):5471-83. https://www.embase.com/search/results?subaction=viewrecord&id=L618522462&from=exporthttp://dx.doi.org…	No	Not relevant according to PECO and inclusion/exclusion criteria
949	Zhang L, Liu SL, Ye WM, Zheng J. STAT3 is a key pathway in primary intraosseous squamous cell carcinoma arising from an odontogenic keratocyst. American Journal of Translational Research. 2015;7(10):1860-9. https://www.embase.com/search/results?subaction=viewrecord&id=L607026202&from=export doi:	No	Not relevant according to PECO and inclusion/exclusion criteria
950	Apruzzese D, Longoni S. Stafne cyst in an anterior location. Journal of Oral and Maxillofacial Surgery. 1999;57(3):333-8. https://www.embase.com/search/results?subaction=viewrecord&id=L29109367&from=exporthttp://dx.doi.org/10.1016/S0278-2391(99)90684-5 doi:10.1016/S0278-2391(99)90684-5	No	Not relevant according to PECO and inclusion/exclusion criteria
951	Atil F, Adisen MZ, Misirlioglu M, Suer BT. Stafne Bone Cavity Complicated By Periapical Infection. Jcpsp, Journal of the College of Physicians & Surgeons - Pakistan. 2016;26(11):109-10. https://ovidsp.ovid.com/ovidweb.cgi?T=JS&CSC=Y&NEWS=N&PAGE=fulltext&D=med13&AN=28666498 doi:216	No	Not relevant according to PECO and inclusion/exclusion criteria
952	Buser D, Wittneben J, Bornstein MM, Grutter L, Chappuis V, Belser UC. Stability of Contour Augmentation and Esthetic Outcomes of Implant-Supported Single Crowns in the Esthetic Zone: 3-Year Results of a Prospective Study With Early Implant Placement Postextraction. JOURNAL OF PERIODONTOLOGY. 2011;82(3):342-9. doi:10.1902/jop.2010.100408	No	Not relevant according to PECO and inclusion/exclusion criteria
953	Florin W, Mandel L. Stafne's bone cavity anterior mandible. Case report. New York State Dental Journal. 2010;76(3):36-8. https://ovidsp.ovid.com/ovidweb.cgi?T=JS&CSC=Y&NEWS=N&PAGE=fulltext&D=med8&AN=20533715 doi:	No	Not relevant according to PECO and inclusion/exclusion criteria
954	Hisatomi M, Munhoz L, Asaumi J, Arita ES. Stafne bone defects radiographic features in panoramic radiographs: Assessment of 91 cases. Medicina Oral, Patologia Oral y Cirugia Bucal. 2019;24(1):e12-e9. https://ovidsp.ovid.com/ovidweb.cgi?T=JS&CSC=Y&NEWS=N&PAGE=fulltext&D=med16&AN=30573717 doi:10.4317/medoral.22592	No	Not relevant according to PECO and inclusion/exclusion criteria
955	Isa-Kara M, Sari F, Emre-Coşkun M, Kuştarci A, Burak-Polat H, Özdemir H, et al. Stabilization of autotransplanted teeth using thermoplastic retainers. Medicina Oral, Patologia Oral y Cirugia Bucal. 2011;16(3):369-75. https://www.embase.com/search/results?subaction=viewrecord&id=L361877097&from=exporthttp://dx.doi.org/10.4317/medoral.16.e369 doi:10.4317/medoral.16.e369	No	Not relevant according to PECO and inclusion/exclusion criteria
956	Jeon HJ, Lee JS, Lee JW, Yang JD, Chung HY, Cho BC, et al. Stability of lingual plate osteotomy in orthognathic surgery for patients with severe facial asymmetry: A retrospective analysis with 1-year follow-up. Journal of Cranio-Maxillofacial Surgery. 2020;48(2):156-61. https://www.embase.com/search/results?subaction=viewrecord&id=L2004671389&from=exporthttp://dx.doi.org/10.1016/j.jcms.2019.12.01…	No	Not relevant according to PECO and inclusion/exclusion criteria
957	Junquera LM, Albertos JM, Ferreras J, Baladron J. Stafne bone cyst. Revision of four cases, one of them with bilateral affectation. Annales d Oto-Laryngologie et de Chirurgie Cervico-Faciale. 1999;116(5):295-8. https://ovidsp.ovid.com/ovidweb.cgi?T=JS&CSC=Y&NEWS=N&PAGE=fulltext&D=med4&AN=10572594 doi:	No	Not relevant according to PECO and inclusion/exclusion criteria
958	Katz J, Chaushu G, Rotstein I. Stafne's bone cavity in the anterior mandible: a possible diagnostic challenge. Journal of Endodontics. 2001;27(4):304-7. https://ovidsp.ovid.com/ovidweb.cgi?T=JS&CSC=Y&NEWS=N&PAGE=fulltext&D=med4&AN=11485274 doi:	No	Not relevant according to PECO and inclusion/exclusion criteria
959	Kaya M, Ugur KS, Dagli E, Kurtaran H, Gunduz M. Stafne bone cavity containing ectopic parotid gland. Revista Brasileira de Otorrinolaringologia. 2018;84(5):669-72. https://ovidsp.ovid.com/ovidweb.cgi?T=JS&CSC=Y&NEWS=N&PAGE=fulltext&D=med15&AN=27133906 doi:10.1016/j.bjorl.2016.02.004	No	Not relevant according to PECO and inclusion/exclusion criteria
960	Krafft T, Eggert J, Karl M. A Stafne bone defect in the anterior mandible--a diagnostic dilemma. Quintessence International. 2010;41(5):391-3. https://ovidsp.ovid.com/ovidweb.cgi?T=JS&CSC=Y&NEWS=N&PAGE=fulltext&D=med8&AN=20376374 doi:	No	Not relevant according to PECO and inclusion/exclusion criteria
961	Lee KC, Yoon AJ, Philipone EM, Peters SM. Stafne Bone Defect Involving the Ascending Ramus. Journal of Craniofacial Surgery. 2019;30(4):e301-e3. https://ovidsp.ovid.com/ovidweb.cgi?T=JS&CSC=Y&NEWS=N&PAGE=fulltext&D=med16&AN=31166273 doi:10.1097/SCS.0000000000005252	No	Not relevant according to PECO and inclusion/exclusion criteria
962	Longo F, Piombino P, Califano L. Stafne's bone cyst [19]. Plastic and Reconstructive Surgery. 2003;111(3):1369-70. https://www.embase.com/search/results?subaction=viewrecord&id=L36297461&from=exporthttp://dx.doi.org/10.1097/00006534-200303000-00080 doi:10.1097/00006534-200303000-00080	No	Not relevant according to PECO and inclusion/exclusion criteria
963	More CB, Das S, Gupta S, Patel P, Saha N. Stafne's Bone Cavity: A Diagnostic Challenge. Journal of Clinical and Diagnostic Research JCDR. 2015;9(11):ZD16-9. https://ovidsp.ovid.com/ovidweb.cgi?T=JS&CSC=Y&NEWS=N&PAGE=fulltext&D=pmnm3&AN=26673626 doi:10.7860/JCDR/2015/14273.6772	No	Not relevant according to PECO and inclusion/exclusion criteria
964	Orhan K, Rozylo-Kalinowska IK, Yetimoglu-Ozdil N, Seki U. Stafne bone cavity in the anterior mandible: report of rare cases and literature review. CHIRURGIA-ITALY. 2018;31(3):90-8. doi:10.23736/S0394-9508.17.04751-9	No	Not relevant according to PECO and inclusion/exclusion criteria
965	Schaerlaken DA, Dom M, Hintjens J, Chapelle K, Dekeyzer S, Vanhoenacker FM. Stafne bone cavity. JBR-BTR. 2015;98(3):137-8. https://www.embase.com/search/results?subaction=viewrecord&id=L610575284&from=exporthttp://dx.doi.org/10.5334/jbr-btr.802 doi:10.5334/jbr-btr.802	No	Not relevant according to PECO and inclusion/exclusion criteria
966	Schneider T, Filo K, Locher MC, Gander T, Metzler P, Gratz KW, et al. Stafne bone cavities: systematic algorithm for diagnosis derived from retrospective data over a 5-year period. British Journal of Oral & Maxillofacial Surgery. 2014;52(4):369-74. https://ovidsp.ovid.com/ovidweb.cgi?T=JS&CSC=Y&NEWS=N&PAGE=fulltext&D=med11&AN=24560588 doi:10.1016/j.bjoms.2014.01.017	No	Not relevant according to PECO and inclusion/exclusion criteria
967	Schuller AA, Holst D. An "S-shaped" relationship between smoking duration and alveolar bone loss: generating a hypothesis. Journal of Periodontology. 2001;72(9):1164-71. https://ovidsp.ovid.com/ovidweb.cgi?T=JS&CSC=Y&NEWS=N&PAGE=fulltext&D=med4&AN=11577947 doi:	No	Not relevant according to PECO and inclusion/exclusion criteria
968	Taniguchi H, Ishiwata H, Ohyama T, Shinozuka O. Stability of the mandibular position in occlusion of mandibulectomy patients with lateral discontinuity defect. Journal of oral rehabilitation. 1997;24(11):849-56. https://www.embase.com/search/results?subaction=viewrecord&id=L128200943&from=export doi:	No	Not relevant according to PECO and inclusion/exclusion criteria
969	Turkoglu K, Orhan K. Stafne bone cavity in the anterior mandible. Journal of Craniofacial Surgery. 2010;21(6):1769-75. https://ovidsp.ovid.com/ovidweb.cgi?T=JS&CSC=Y&NEWS=N&PAGE=fulltext&D=med8&AN=21119418 doi:10.1097/SCS.0b013e3181f40347	No	Not relevant according to PECO and inclusion/exclusion criteria
970	Benn DK. Spontaneous regression of bilateral dentigerous cysts. British Dental Journal. 2002;192(11):606. https://ovidsp.ovid.com/ovidweb.cgi?T=JS&CSC=Y&NEWS=N&PAGE=fulltext&D=med4&AN=12108935 doi:	No	Not relevant according to PECO and inclusion/exclusion criteria
971	Berti SA, Couto Souza PH, Jacobs R, Lambrichts I, Corpas LS, Arruda EP, et al. Spontaneous Resolution of a Central Giant-Cell Granuloma After Incisional Biopsy: A Case Report. Journal of Oral and Maxillofacial Surgery. 2009;67(7):1543-7. https://www.embase.com/search/results?subaction=viewrecord&id=L354719315&from=exporthttp://dx.doi.org/10.1016/j.joms.2008.12.053 doi:10.1016/j.joms.2008.12.053	No	Not relevant according to PECO and inclusion/exclusion criteria
972	Bornstein MM, Andreoni C, Meier T, Leung YY. Squamous Cell Carcinoma of the Gingiva Mimicking Periodontal Disease: A Diagnostic Challenge and Therapeutic Dilemma. International Journal of Periodontics & Restorative Dentistry. 2018;38(2):253-9. https://ovidsp.ovid.com/ovidweb.cgi?T=JS&CSC=Y&NEWS=N&PAGE=fulltext&D=med15&AN=29447319 doi:10.11607/prd.3253	No	Not relevant according to PECO and inclusion/exclusion criteria
973	Cavalcanti MG, Veltrini VC, Ruprecht A, Vincent SD, Robinson RA. Squamous-cell carcinoma arising from an odontogenic cyst--the importance of computed tomography in the diagnosis of malignancy. Oral Surgery Oral Medicine Oral Pathology Oral Radiology & Endodontics. 2005;100(3):365-8. https://ovidsp.ovid.com/ovidweb.cgi?T=JS&CSC=Y&NEWS=N&PAGE=fulltext&D=med6&AN=16122667 doi:	No	Not relevant according to PECO and inclusion/exclusion criteria
974	Damante JH, Da SGEN, Ferreira Jr O. Spontaneous resolution of simple bone cysts. Dento-Maxillo-Facial Radiology. 2002;31(3):182-6. https://ovidsp.ovid.com/ovidweb.cgi?T=JS&CSC=Y&NEWS=N&PAGE=fulltext&D=med4&AN=12058266 doi:	No	Not relevant according to PECO and inclusion/exclusion criteria
975	Falaki F, Delavarian Z, Salehinejad J, Saghafi S. Squamous cell carcinoma arising from an odontogenic keratocyst: a case report. Medicina Oral, Patologia Oral y Cirugia Bucal. 2009;14(4):E171-4. https://ovidsp.ovid.com/ovidweb.cgi?T=JS&CSC=Y&NEWS=N&PAGE=fulltext&D=med7&AN=19333185 doi:	No	Not relevant according to PECO and inclusion/exclusion criteria
976	Fay JT, Banner J, Rothouse L. Squamous odontogenic tumors arising in odontogenic cysts. Journal of Oral Medicine. 1981;36(2):35-8. https://www.embase.com/search/results?subaction=viewrecord&id=L12137470&from=export doi:	No	Not relevant according to PECO and inclusion/exclusion criteria
977	Habibi A, Jafarzadeh H. Squamous cell carcinoma of the maxillary sinus associated with nevoid basal cell carcinoma syndrome: Report of a case with 21-year evaluation. Journal of Oral and Maxillofacial Surgery. 2010;68(8):1982-6. https://www.embase.com/search/results?subaction=viewrecord&id=L50902557&from=exporthttp://dx.doi.org/10.1016/j.joms.2009.09.032 doi:10.1016/j.joms.2009.09.032	No	Not relevant according to PECO and inclusion/exclusion criteria
978	Haghighat K, Kalmar JR, Mariotti AJ. Squamous odontogenic tumor: Diagnosis and management. JOURNAL OF PERIODONTOLOGY. 2002;73(6):653-6. doi:10.1902/jop.2002.73.6.653	No	Not relevant according to PECO and inclusion/exclusion criteria
979	Johnson CD, Hill I, Vela J. Squamous cell carcinoma of the floor of the mouth with invasion of the mandible. Journal of the Greater Houston Dental Society. 1994;66(1):13-4. https://ovidsp.ovid.com/ovidweb.cgi?T=JS&CSC=Y&NEWS=N&PAGE=fulltext&D=med3&AN=9584743 doi:	No	Not relevant according to PECO and inclusion/exclusion criteria
980	Lee JW, Gates R, Wignall A. Squamous cell carcinoma arising from a keratocystic odontogenic tumor. Otolaryngology - Head & Neck Surgery. 2011;145(2):356-7. https://ovidsp.ovid.com/ovidweb.cgi?T=JS&CSC=Y&NEWS=N&PAGE=fulltext&D=med8&AN=21493332 doi:10.1177/0194599811399270	No	Not relevant according to PECO and inclusion/exclusion criteria
981	Levi Jr PA, Kim DM, Harsfield SL, Jacobson ER. Squamous cell carcinoma presenting as an endodontic-periodontic lesion. Journal of Periodontology. 2005;76(10):1798-804. https://www.embase.com/search/results?subaction=viewrecord&id=L41645591&from=exporthttp://dx.doi.org/10.1902/jop.2005.76.10.1798 doi:10.1902/jop.2005.76.10.1798	No	Not relevant according to PECO and inclusion/exclusion criteria
982	Makdissi J. Spontaneous regression of bilateral dentigerous cysts. British Dental Journal. 2002;193(2):62-3. https://ovidsp.ovid.com/ovidweb.cgi?T=JS&CSC=Y&NEWS=N&PAGE=fulltext&D=med4&AN=12199123 doi:	No	Not relevant according to PECO and inclusion/exclusion criteria
983	Makowski GJ, McGuff S, Van Sickels JE. Squamous cell carcinoma in a maxillary odontogenic keratocyst. Journal of Oral & Maxillofacial Surgery. 2001;59(1):76-80. https://ovidsp.ovid.com/ovidweb.cgi?T=JS&CSC=Y&NEWS=N&PAGE=fulltext&D=med4&AN=11152194 doi:	No	Not relevant according to PECO and inclusion/exclusion criteria
984	Shah N, Thuau H, Beale I. Spontaneous regression of bilateral dentigerous cysts associated with impacted mandibular third molars. British Dental Journal. 2002;192(2):75-6. https://ovidsp.ovid.com/ovidweb.cgi?T=JS&CSC=Y&NEWS=N&PAGE=fulltext&D=med4&AN=11838012 doi:	No	Not relevant according to PECO and inclusion/exclusion criteria
985	Sivolella S, Rizzo G, Valente M, Lumachi F. Sporadic burkitt lymphoma mimicking osteomyelitis of the mandible revealing clinically unsuspected HIV infection. Anticancer Research. 2015;35(9):4837-40. https://www.embase.com/search/results?subaction=viewrecord&id=L605714812&from=export doi:	No	Not relevant according to PECO and inclusion/exclusion criteria
986	Solanki MC, Gandhi S, Koshy G, Mathew GC. Squamous cell carcinoma of maxilla in 10 year old boy: A rare case report. International Journal of Pediatric Otorhinolaryngology Extra. 2012;7(1):33-5. https://www.embase.com/search/results?subaction=viewrecord&id=L51640528&from=exporthttp://dx.doi.org/10.1016/j.pedex.2011.09.004 doi:10.1016/j.pedex.2011.09.004	No	Not relevant according to PECO and inclusion/exclusion criteria
987	Swinson BD, Jerjes W, Thomas GJ. Squamous cell carcinoma arising in a residual odontogenic cyst: Case report. Journal of Oral and Maxillofacial Surgery. 2005;63(8):1231-3. https://www.embase.com/search/results?subaction=viewrecord&id=L41040398&from=exporthttp://dx.doi.org/10.1016/j.joms.2005.04.016 doi:10.1016/j.joms.2005.04.016	No	Not relevant according to PECO and inclusion/exclusion criteria
988	Upadhyaya JD, Banasser A, Cohen DM, Kashtwari D, Bhattacharyya I, Islam MN. Squamous Odontogenic Tumor: Review of the Literature and Report of a New Case. Journal of Oral and Maxillofacial Surgery. 2021;79(1):164-76. https://www.embase.com/search/results?subaction=viewrecord&id=L2007316094&from=exporthttp://dx.doi.org/10.1016/j.joms.2020.06.031 doi:10.1016/j.joms.2020.06.031	No	Not relevant according to PECO and inclusion/exclusion criteria
989	Williams IE, Newman CW. Squamous-Cell Carcinoma Associated with a Dentigerous Cyst of the Maxilla. Review and Report of a Case. Oral Surgery, Oral Medicine, Oral Pathology. 1963;16:1012-6. https://ovidsp.ovid.com/ovidweb.cgi?T=JS&CSC=Y&NEWS=N&PAGE=fulltext&D=med1&AN=14049114 doi:	No	Not relevant according to PECO and inclusion/exclusion criteria
990	Berti Sde A, Pompermayer AB, Couto Souza PH, Tanaka OM, Westphalen VP, Westphalen FH. Spontaneous eruption of a canine after marsupialization of an infected dentigerous cyst. American Journal of Orthodontics & Dentofacial Orthopedics. 2010;137(5):690-3. https://ovidsp.ovid.com/ovidweb.cgi?T=JS&CSC=Y&NEWS=N&PAGE=fulltext&D=med8&AN=20451790 doi:10.1016/j.ajodo.2009.10.023	No	Not relevant according to PECO and inclusion/exclusion criteria
991	Chacko R, Kumar S, Paul A, Arvind. Spontaneous Bone Regeneration After Enucleation of Large Jaw Cysts: A Digital Radiographic Analysis of 44 Consecutive Cases. Journal of Clinical and Diagnostic Research JCDR. 2015;9(9):ZC84-9. https://ovidsp.ovid.com/ovidweb.cgi?T=JS&CSC=Y&NEWS=N&PAGE=fulltext&D=pmnm3&AN=26501020 doi:10.7860/JCDR/2015/13394.6524	No	Not relevant according to PECO and inclusion/exclusion criteria
992	Chiapasco M, Rossi A, Motta JJ, Crescentini M. Spontaneous bone regeneration after enucleation of large mandibular cysts: a radiographic computed analysis of 27 consecutive cases. Journal of Oral & Maxillofacial Surgery. 2000;58(9):942-8; discussion 9. https://ovidsp.ovid.com/ovidweb.cgi?T=JS&CSC=Y&NEWS=N&PAGE=fulltext&D=med4&AN=10981973 doi:	No	Not relevant according to PECO and inclusion/exclusion criteria
993	Chiu WK, Sham AS, Hung JN. Spontaneous alignment of permanent successors after enucleation of odontogenic cysts associated with primary teeth. British Journal of Oral & Maxillofacial Surgery. 2008;46(1):42-5. https://ovidsp.ovid.com/ovidweb.cgi?T=JS&CSC=Y&NEWS=N&PAGE=fulltext&D=med7&AN=17719706 doi:	No	Not relevant according to PECO and inclusion/exclusion criteria
994	Dutra V, Yang J, Ruprecht A. Spontaneous regression of a large radiolucent lesion in the mandible. DENTOMAXILLOFACIAL RADIOLOGY. 2005;34(1):51-4. doi:10.1259/dmfr/23679657	No	Not relevant according to PECO and inclusion/exclusion criteria
995	Farronato G, Giannini L, Galbiati G, Consonni D, Maspero C. Spontaneous eruption of impacted second molars. Progress in Orthodontics. 2011;12(2):119-25. https://ovidsp.ovid.com/ovidweb.cgi?T=JS&CSC=Y&NEWS=N&PAGE=fulltext&D=med8&AN=22074836 doi:10.1016/j.pio.2011.04.001	No	Not relevant according to PECO and inclusion/exclusion criteria
996	Fujihara H, Nozaki T, Tsutsumi M, Isumi M, Shimoda S, Hamada Y, et al. Spontaneous Development of Dental Dysplasia in Aged Parp-1 Knockout Mice. CELLS. 2019;8(10). doi:10.3390/cells8101157	No	Not relevant according to PECO and inclusion/exclusion criteria
997	Gehlot P, Volk SL, Rios HF, Jepsen KJ, Holoshitz J. Spontaneous destructive periodontitis and skeletal bone damage in transgenic mice carrying a human shared epitope-coding HLA-DRB1 allele. RMD Open. 2016;2(2):e000349. https://ovidsp.ovid.com/ovidweb.cgi?T=JS&CSC=Y&NEWS=N&PAGE=fulltext&D=pmnm3&AN=27933212 doi:	No	Not relevant according to PECO and inclusion/exclusion criteria
998	Gomez RS, de Oliveira JR, Castro WH. Spontaneous regression of a paradental cyst. Dento-Maxillo-Facial Radiology. 2001;30(5):296. https://ovidsp.ovid.com/ovidweb.cgi?T=JS&CSC=Y&NEWS=N&PAGE=fulltext&D=med4&AN=11571551 doi:	No	Not relevant according to PECO and inclusion/exclusion criteria
999	Ihan Hren N, Miljavec M. Spontaneous bone healing of the large bone defects in the mandible. International Journal of Oral & Maxillofacial Surgery. 2008;37(12):1111-6. https://ovidsp.ovid.com/ovidweb.cgi?T=JS&CSC=Y&NEWS=N&PAGE=fulltext&D=med7&AN=18760900 doi:10.1016/j.ijom.2008.07.008	No	Not relevant according to PECO and inclusion/exclusion criteria
1000	Kumar S, Charllu AP, Chacko R, Porinchu J. Spontaneous bone regeneration in a large haemophilic pseudotumour of mandible. BMJ Case Reports. 2018;2018. https://www.embase.com/search/results?subaction=viewrecord&id=L623415614&from=exporthttp://dx.doi.org/10.1136/bcr-2018-226088 doi:10.1136/bcr-2018-226088	No	Not relevant according to PECO and inclusion/exclusion criteria
1001	Lundgren S, Andersson S, Sennerby L. Spontaneous bone formation in the maxillary sinus after removal of a cyst: Coincidence or consequence? Clinical Implant Dentistry and Related Research. 2003;5(2):78-81. https://www.embase.com/search/results?subaction=viewrecord&id=L37158038&from=exporthttp://dx.doi.org/10.1111/j.1708-8208.2003.tb00187.x doi:10.1111/j.1708-8208.2003.tb00187.x	No	Not relevant according to PECO and inclusion/exclusion criteria
1002	Matsuda S, Yoshida H, Shimada M, Yoshimura H. Spontaneous regeneration of the mandible following hemimandibulectomy for medication-related osteonecrosis of the jaw: A case report. Medicine. 2020;99(33):e21756. https://ovidsp.ovid.com/ovidweb.cgi?T=JS&CSC=Y&NEWS=N&PAGE=fulltext&D=med18&AN=32872069 doi:10.1097/MD.0000000000021756	No	Not relevant according to PECO and inclusion/exclusion criteria
1003	Naqvi A, Steel C, Koshal S. Spontaneous complete resolution of a radiolucent shadow associated with an impacted mandibular third molar. British Journal of Oral and Maxillofacial Surgery. 2016;54(2):e29-e30. https://www.embase.com/search/results?subaction=viewrecord&id=L608292021&from=exporthttp://dx.doi.org/10.1016/j.bjoms.2015.11.012 doi:10.1016/j.bjoms.2015.11.012	No	Not relevant according to PECO and inclusion/exclusion criteria
1004	Okoturo E, Ogunbanjo OV, Arotiba GT. Spontaneous Regeneration of the Mandible: An Institutional Audit of Regenerated Bone and Osteocompetent Periosteum. Journal of Oral & Maxillofacial Surgery. 2016;74(8):1660-7. https://ovidsp.ovid.com/ovidweb.cgi?T=JS&CSC=Y&NEWS=N&PAGE=fulltext&D=med13&AN=26970145 doi:10.1016/j.joms.2016.02.007	No	Not relevant according to PECO and inclusion/exclusion criteria
1005	Patinen P, Hietanen J, Peltola J. Sphenoid sinus mucocele: case report of an appearance on a panoramic radiograph. Oral Surgery Oral Medicine Oral Pathology Oral Radiology & Endodontics. 2002;93(6):747-50. https://ovidsp.ovid.com/ovidweb.cgi?T=JS&CSC=Y&NEWS=N&PAGE=fulltext&D=med4&AN=12142884 doi:	No	Not relevant according to PECO and inclusion/exclusion criteria
1006	Raymond SB, Kaban LB, Rabinov JD. Spontaneous regression of a mandibular arteriovenous malformation. Oral and Maxillofacial Surgery Cases. 2015;1(2):15-8. https://www.embase.com/search/results?subaction=viewrecord&id=L604902045&from=exporthttp://dx.doi.org/10.1016/j.omsc.2015.05.001 doi:10.1016/j.omsc.2015.05.001	No	Not relevant according to PECO and inclusion/exclusion criteria
1007	Rubio ED, Mombrú CM. Spontaneous bone healing after cysts enucleation without bone grafting materials: A randomized clinical study. Craniomaxillofacial Trauma and Reconstruction. 2013;8(1):14-22. https://www.embase.com/search/results?subaction=viewrecord&id=L602447690&from=exporthttp://dx.doi.org/10.1055/s-0034-1384738 doi:10.1055/s-0034-1384738	No	Not relevant according to PECO and inclusion/exclusion criteria
1008	Samuel S, Sreelatha SV, Hegde N, Nair PP. Spindle cell carcinoma in maxilla. BMJ Case Reports. 2013;30:30. https://ovidsp.ovid.com/ovidweb.cgi?T=JS&CSC=Y&NEWS=N&PAGE=fulltext&D=med10&AN=23632620 doi:10.1136/bcr-2013-009611	No	Not relevant according to PECO and inclusion/exclusion criteria
1009	Sanchis JM. Spindle cell carcinoma. Medicina Oral, Patologia Oral y Cirugia Bucal. 2005;10(3):280. https://ovidsp.ovid.com/ovidweb.cgi?T=JS&CSC=Y&NEWS=N&PAGE=fulltext&D=med6&AN=15876975 doi:	No	Not relevant according to PECO and inclusion/exclusion criteria
1010	Sano K, Yoshimura H, Tobita T, Kimura S, Imamura Y. Spontaneous eruption of involved second molar in unicystic ameloblastoma of the mandible after marsupialization followed by enucleation: A case report. Journal of Oral and Maxillofacial Surgery. 2013;71(1):66-71. https://www.embase.com/search/results?subaction=viewrecord&id=L52071315&from=exporthttp://dx.doi.org/10.1016/j.joms.2012.04.014 doi:10…	No	Not relevant according to PECO and inclusion/exclusion criteria
1011	Abraham J, Grenón M, Sánchez HJ, Pérez CA, Barrea RA. Spectrochemical analysis of dental calculus by synchrotron radiation X-ray fluorescence. Analytical Chemistry. 2002;74(2):324-9. https://www.embase.com/search/results?subaction=viewrecord&id=L34072696&from=exporthttp://dx.doi.org/10.1021/ac0106389 doi:10.1021/ac0106389	No	Not relevant according to PECO and inclusion/exclusion criteria
1012	Ahlqvist J, Bryndahl F, Eckerdal O, Isberg A. Sources of radiographic distortion in conventional and computed tomography of the temporal bone. Dento-Maxillo-Facial Radiology. 1998;27(6):351-7. https://ovidsp.ovid.com/ovidweb.cgi?T=JS&CSC=Y&NEWS=N&PAGE=fulltext&D=med4&AN=10895634 doi:	No	Not relevant according to PECO and inclusion/exclusion criteria
1013	Burlison JS, Hartshorne MF, Voda AM, Cocks FH, Fair JR. SPECT/CT localization of oral radioiodine activity: a retrospective study and in-vitro assessment. NUCLEAR MEDICINE COMMUNICATIONS. 2013;34(12):1216-22. doi:10.1097/MNM.0000000000000004	No	Not relevant according to PECO and inclusion/exclusion criteria
1014	Campbell BE, Hill MC, Isikoff MB, Morillo G. The sonographically solid appearing benign cystic teratoma. Revista Interamericana de Radiologia. 1981;6(2):43-6. https://ovidsp.ovid.com/ovidweb.cgi?T=JS&CSC=Y&NEWS=N&PAGE=fulltext&D=med2&AN=7268265 doi:	No	Not relevant according to PECO and inclusion/exclusion criteria
1015	Colleman GC. Specialized radiographic techniques as an aid to the diagnosis of maxillofacial lesions: a series of case studies. Texas Dental Journal. 1995;112(2):53-61. https://ovidsp.ovid.com/ovidweb.cgi?T=JS&CSC=Y&NEWS=N&PAGE=fulltext&D=med3&AN=8633306 doi:	No	Not relevant according to PECO and inclusion/exclusion criteria
1016	Dayisoylu EH, Ceneli O, Coskunoglu EZ. Solitary plasmacytoma of the mandible: An uncommon entity. Iranian Red Crescent Medical Journal. 2016;18(7). https://www.embase.com/search/results?subaction=viewrecord&id=L611449296&from=exporthttp://dx.doi.org/10.5812/ircmj.22932 doi:10.5812/ircmj.22932	No	Not relevant according to PECO and inclusion/exclusion criteria
1017	Depprich R, Singh DD, Reinecke P, Kubler NR, Handschel J. Solitary submucous neurofibroma of the mandible: review of the literature and report of a rare case. Head & Face Medicine. 2009;5:24. https://ovidsp.ovid.com/ovidweb.cgi?T=JS&CSC=Y&NEWS=N&PAGE=fulltext&D=med7&AN=19912641 doi:10.1186/1746-160X-5-24	No	Not relevant according to PECO and inclusion/exclusion criteria
1018	Du H, Li M, Li G, Lyu T, Tian XM. Specific oral and maxillofacial identifiers in panoramic radiographs used for human identification. Journal of Forensic Sciences. 2021;66(3):910-8. https://ovidsp.ovid.com/ovidweb.cgi?T=JS&CSC=Y&NEWS=N&PAGE=fulltext&D=med18&AN=33506528 doi:10.1111/1556-4029.14673	No	Not relevant according to PECO and inclusion/exclusion criteria
1019	Fatahzadeh M. The spectrum of orofacial manifestations in renal osteodystrophy: diagnostic challenges of an uncommon presentation. Quintessence international (Berlin, Germany : 1985). 2011;42(7):e78-88. https://www.embase.com/search/results?subaction=viewrecord&id=L362839822&from=export doi:	No	Not relevant according to PECO and inclusion/exclusion criteria
1020	Geraets WGM, Lindh C, Verheij H. Sparseness of the trabecular pattern on dental radiographs: visual assessment compared with semi-automated measurements. BRITISH JOURNAL OF RADIOLOGY. 2012;85(1016):E455-E60. doi:10.1259/bjr/32962542	No	Not relevant according to PECO and inclusion/exclusion criteria
1021	Kala N, Prasad H, Babu P, Babu SPKK. Son of Sevenless-1 genetic status in an Indian family with nonsyndromic hereditary gingival fibromatosis. Journal of Indian Society of Periodontology. 2020;24(3):280-3. https://www.embase.com/search/results?subaction=viewrecord&id=L631844476&from=exporthttp://dx.doi.org/10.4103/jisp.jisp_329_19 doi:10.4103/jisp.jisp_329_19	No	Not relevant according to PECO and inclusion/exclusion criteria
1022	Kirillov VA, Kuchuro I. SPECTRAL ANALYSIS OF PARAMAGNETIC CENTERS INDUCED IN HUMAN TOOTH ENAMEL BY X-RAYS AND GAMMA RADIATION. JOURNAL OF APPLIED SPECTROSCOPY. 2010;77(1):132-9. doi:10.1007/s10812-010-9304-x	No	Not relevant according to PECO and inclusion/exclusion criteria
1023	Kucukkurt S, Karan NB, Senguven B, Kahraman S. Solitary plasmacytoma of the mandible: report of two cases. BMJ Case Reports. 2016;9:09. https://ovidsp.ovid.com/ovidweb.cgi?T=JS&CSC=Y&NEWS=N&PAGE=fulltext&D=med13&AN=26961559 doi:10.1136/bcr-2015-214255	No	Not relevant according to PECO and inclusion/exclusion criteria
1024	Levin HL. Some Dental Aspects of Endocrine Diseases. Oral Surgery, Oral Medicine, Oral Pathology. 1965;19:466-77. https://ovidsp.ovid.com/ovidweb.cgi?T=JS&CSC=Y&NEWS=N&PAGE=fulltext&D=med1&AN=14263656 doi:	No	Not relevant according to PECO and inclusion/exclusion criteria
1025	Noffke CE, Snyman AM. South African legislation for radiation control in dentistry: a review. Sadj. 2007;62(10):438, 40, 42-5. https://ovidsp.ovid.com/ovidweb.cgi?T=JS&CSC=Y&NEWS=N&PAGE=fulltext&D=med6&AN=18500105 doi:	No	Not relevant according to PECO and inclusion/exclusion criteria
1026	Oda M, Miyamoto I, Nishida I, Tanaka T, Kito S, Seta Y, et al. A spatial association between odontomas and the gubernaculum tracts. Oral Surgery, Oral Medicine, Oral Pathology and Oral Radiology. 2016;121(1):91-5. https://ovidsp.ovid.com/ovidweb.cgi?T=JS&CSC=Y&NEWS=N&PAGE=fulltext&D=med13&AN=26679362 doi:10.1016/j.oooo.2015.10.014	No	Not relevant according to PECO and inclusion/exclusion criteria
1027	Pitts NB, Kidd EA. Some of the factors to be considered in the prescription and timing of bitewing radiography in the diagnosis and management of dental caries. Journal of Dentistry. 1992;20(2):74-84. https://ovidsp.ovid.com/ovidweb.cgi?T=JS&CSC=Y&NEWS=N&PAGE=fulltext&D=med3&AN=1564184 doi:	No	Not relevant according to PECO and inclusion/exclusion criteria
1028	Savas H, Wong KK, Saglik B, Hubers D, Ackermann RJ, Avram AM. SPECT/CT Characterization of Oral Activity on Radioiodine Scintigraphy. JOURNAL OF CLINICAL ENDOCRINOLOGY & METABOLISM. 2013;98(11):4410-6. doi:10.1210/jc.2013-2467	No	Not relevant according to PECO and inclusion/exclusion criteria
1029	Smith NJ. The somatic hazard from dental radiology. British Dental Journal. 1968;125(6):256-60. https://ovidsp.ovid.com/ovidweb.cgi?T=JS&CSC=Y&NEWS=N&PAGE=fulltext&D=med1&AN=5245885 doi:	No	Not relevant according to PECO and inclusion/exclusion criteria
1030	Sofyanti E, Boel T, Satria D. Special investigation of developmental of mandibular asymmetry and imbalance body posture: A literature review. Open Access Macedonian Journal of Medical Sciences. 2020;8:107-11. https://www.embase.com/search/results?subaction=viewrecord&id=L2005108395&from=exporthttp://dx.doi.org/10.3889/oamjms.2020.3381 doi:10.3889/oamjms.2020.3381	No	Not relevant according to PECO and inclusion/exclusion criteria
1031	Worth HM. Some significant abnormal radiologic appearances in young jaws. Oral Surgery, Oral Medicine, Oral Pathology. 1966;21(5):609-17. https://ovidsp.ovid.com/ovidweb.cgi?T=JS&CSC=Y&NEWS=N&PAGE=fulltext&D=med1&AN=5218742 doi:	No	Not relevant according to PECO and inclusion/exclusion criteria
1032	Agostini T, Sacco R, Bertolai R, Acocella A, Lazzeri D. Solitary plasmacytoma of the jaw. Journal of Craniofacial Surgery. 2011;22(6):e2-10. https://ovidsp.ovid.com/ovidweb.cgi?T=JS&CSC=Y&NEWS=N&PAGE=fulltext&D=med8&AN=22134311 doi:10.1097/SCS.0b013e31822ec79a	No	Not relevant according to PECO and inclusion/exclusion criteria
1033	Alex T, Shenoy RD. Solitary median maxillary central incisor with congenital strabismus and autoimmune thyroiditis in a young child. BMJ Case Reports. 2021;14(2). https://www.embase.com/search/results?subaction=viewrecord&id=L634295252&from=exporthttp://dx.doi.org/10.1136/bcr-2020-240418 doi:10.1136/bcr-2020-240418	No	Not relevant according to PECO and inclusion/exclusion criteria
1034	Andaluz LDM, Gonzalez JAC, Ramírez ZES, Ramírez N, Castellanos LG, Estrada EME. Solitary bone plasmacytoma as posterior fossa cranial neoplasia, presentation of two clinical cases. Surgical Neurology International. 2022;13. https://www.embase.com/search/results?subaction=viewrecord&id=L2016416972&from=exporthttp://dx.doi.org/10.25259/SNI_812_2021 doi:10.25259/SNI_812_2021	No	Not relevant according to PECO and inclusion/exclusion criteria
1035	Apostolidis C, Anterriotis D, Rapidis AD, Angelopoulos AP. Solitary intraosseous neurofibroma of the inferior alveolar nerve: Report of a case. Journal of Oral and Maxillofacial Surgery. 2001;59(2):232-5. https://www.embase.com/search/results?subaction=viewrecord&id=L32142624&from=exporthttp://dx.doi.org/10.1053/joms.2001.20508 doi:10.1053/joms.2001.20508	No	Not relevant according to PECO and inclusion/exclusion criteria
1036	Bajpai M, Pardhe N, Chandolia B, Arora M. Solitary fibrous tumor / hemangiopericytoma of palate - Report of a case with immunohistochemical interpretation using CD 34. Journal of the College of Physicians and Surgeons Pakistan. 2017;27(7):457-8. https://www.embase.com/search/results?subaction=viewrecord&id=L618072053&from=export doi:	No	Not relevant according to PECO and inclusion/exclusion criteria
1037	Behrad S, Sohanian S, Ghanbarzadegan A. Solitary intraosseous neurofibroma of the mandible: Report of an extremely rare histopathologic feature. Indian Journal of Pathology and Microbiology. 2020;63(2):276-8. https://www.embase.com/search/results?subaction=viewrecord&id=L631685176&from=exporthttp://dx.doi.org/10.4103/IJPM.IJPM_28_19 doi:10.4103/IJPM.IJPM_28_19	No	Not relevant according to PECO and inclusion/exclusion criteria
1038	Broly E, Lefevre B, Zachar D, Hafian H. Solitary neurofibroma of the floor of the mouth: rare localization at lingual nerve with intraoral excision. BMC Oral Health. 2019;19(1):197. https://ovidsp.ovid.com/ovidweb.cgi?T=JS&CSC=Y&NEWS=N&PAGE=fulltext&D=med16&AN=31464607 doi:10.1186/s12903-019-0888-0	No	Not relevant according to PECO and inclusion/exclusion criteria
1039	Chattaraj M, Gayen S, Chatterjee RP, Shah N, Kundu S. Solitary myofibroma of the mandible in a six-year old-child: Diagnosis of a rare lesion. Journal of Clinical and Diagnostic Research. 2017;11(4):ZD13-ZD5. https://www.embase.com/search/results?subaction=viewrecord&id=L615121033&from=exporthttp://dx.doi.org/10.7860/JCDR/2017/25506.9677 doi:10.7860/JCDR/2017/25506.9677	No	Not relevant according to PECO and inclusion/exclusion criteria
1040	Chomik P, Michcik A, Michajlowski I, Sobjanek M, Wlodarkiewicz A. Solitary fibrous tumor in the oral cavity: a case report and diagnostic dilemma. POSTEPY DERMATOLOGII I ALERGOLOGII. 2012;29(5):395-400. doi:10.5114/pdia.2012.31495	No	Not relevant according to PECO and inclusion/exclusion criteria
1041	Deichler J, Martínez R, Niklander S, Seguel H, Marshall M, Esguep A. Solitary intraosseous neurofibroma of the mandible. Apropos of a case. Medicina Oral, Patologia Oral y Cirugia Bucal. 2011;16(6):704-7. https://www.embase.com/search/results?subaction=viewrecord&id=L362523496&from=exporthttp://dx.doi.org/10.4317/medoral.16853 doi:10.4317/medoral.16853	No	Not relevant according to PECO and inclusion/exclusion criteria
1042	Gait C. Solitary bone cyst of the mandible; report of a case. British Journal of Oral Surgery. 1976;13(3):250-3. https://www.embase.com/search/results?subaction=viewrecord&id=L7046980&from=export doi:	No	Not relevant according to PECO and inclusion/exclusion criteria
1043	Gilman RH, Dingman RO. A solitary bone cyst of the mandibular condyle. Plastic & Reconstructive Surgery. 1982;70(5):610-4. https://ovidsp.ovid.com/ovidweb.cgi?T=JS&CSC=Y&NEWS=N&PAGE=fulltext&D=med2&AN=7122751 doi:	No	Not relevant according to PECO and inclusion/exclusion criteria
1044	Gutman D, Griffel B, Munk J, Shohat S. Solitary Neurofibroma of the Mandible. Oral Surgery, Oral Medicine, Oral Pathology. 1964;17:1-9. https://ovidsp.ovid.com/ovidweb.cgi?T=JS&CSC=Y&NEWS=N&PAGE=fulltext&D=med1&AN=14113279 doi:	No	Not relevant according to PECO and inclusion/exclusion criteria
1045	Hall AM, Orth D. The solitary bone cyst. Report of two cases. Oral Surgery, Oral Medicine, Oral Pathology. 1976;42(2):164-8. https://ovidsp.ovid.com/ovidweb.cgi?T=JS&CSC=Y&NEWS=N&PAGE=fulltext&D=med1&AN=1066597 doi:	No	Not relevant according to PECO and inclusion/exclusion criteria
1046	Iro S, Hmoura E, Kerdoud O, Regragui M, Sarfi D, Slimani F. The solitary plasmacytoma of mandible: A case report. International Journal of Surgery Case Reports. 2021;84. https://www.embase.com/search/results?subaction=viewrecord&id=L2013074024&from=exporthttp://dx.doi.org/10.1016/j.ijscr.2021.106106 doi:10.1016/j.ijscr.2021.106106	No	Not relevant according to PECO and inclusion/exclusion criteria
1047	Longo F, Califano L, De Maria G, Ciccarelli R. Solitary osteoma of the mandibular ramus: report of a case. Journal of Oral & Maxillofacial Surgery. 2001;59(6):698-700. https://ovidsp.ovid.com/ovidweb.cgi?T=JS&CSC=Y&NEWS=N&PAGE=fulltext&D=med4&AN=11381400 doi:	No	Not relevant according to PECO and inclusion/exclusion criteria
1048	Rezaei F, Nazari H, Izadi B. Solitary Plasmacytoma in the Mandible Resembling an Odontogenic Cyst/Tumor. Case Reports in Dentistry. 2016;2016:3629047. https://ovidsp.ovid.com/ovidweb.cgi?T=JS&CSC=Y&NEWS=N&PAGE=fulltext&D=pmnm3&AN=28078146 doi:10.1155/2016/3629047	No	Not relevant according to PECO and inclusion/exclusion criteria
1049	Scherer P, Mischkowski RA, Seifert H, Ortmann M, Neugebauer J, Scheer M, et al. Solitary hydatid cyst in the mandible: case report and review of the literature. Journal of Oral & Maxillofacial Surgery. 2008;66(8):1731-6. https://ovidsp.ovid.com/ovidweb.cgi?T=JS&CSC=Y&NEWS=N&PAGE=fulltext&D=med7&AN=18634965 doi:10.1016/j.joms.2007.12.018	No	Not relevant according to PECO and inclusion/exclusion criteria
1050	Soylu E, Pergel T, Kaba YN, Demirbaş AE, Deniz K. Solitary myofibroma associated with impacted third molar. Annals of Clinical and Analytical Medicine. 2020;11(6):656-8. https://www.embase.com/search/results?subaction=viewrecord&id=L2005403142&from=exporthttp://dx.doi.org/10.4328/ACAM.20235 doi:10.4328/ACAM.20235	No	Not relevant according to PECO and inclusion/exclusion criteria
1051	Steg RF. Solitary Bone Cyst of the Mandible; Report of a Case. Oral Surgery, Oral Medicine, Oral Pathology. 1965;20:294-7. https://ovidsp.ovid.com/ovidweb.cgi?T=JS&CSC=Y&NEWS=N&PAGE=fulltext&D=med1&AN=14342918 doi:	No	Not relevant according to PECO and inclusion/exclusion criteria
1052	Vivek N, Manikandhan R, James PC, Rajeev R. Solitary intraosseous neurofibroma of mandible. Indian Journal of Dental Research. 2006;17(3):135-8. https://ovidsp.ovid.com/ovidweb.cgi?T=JS&CSC=Y&NEWS=N&PAGE=fulltext&D=med6&AN=17176831 doi:	No	Not relevant according to PECO and inclusion/exclusion criteria
1053	Alotaibi O, Al-Zaher N, Alotaibi F, Khoja H, Qannam A. Solid-type primary intraosseous squamous-cell carcinoma in the mandible: Report of a rare case. Hematology/ Oncology and Stem Cell Therapy. 2016;9(3):118-22. https://www.embase.com/search/results?subaction=viewrecord&id=L609240554&from=exporthttp://dx.doi.org/10.1016/j.hemonc.2015.12.005 doi:10.1016/j.hemonc.2015.12.005	No	Not relevant according to PECO and inclusion/exclusion criteria
1054	Alsaadi G, Jacobs R, Quirynen M, Van Steenberghe D. Soft tissue augmentation of the cheeks detected on intra- And extraoral radiographs: A case report. Dentomaxillofacial Radiology. 2008;37(2):117-20. https://www.embase.com/search/results?subaction=viewrecord&id=L352623423&from=exporthttp://dx.doi.org/10.1259/dmfr/32951026 doi:10.1259/dmfr/32951026	No	Not relevant according to PECO and inclusion/exclusion criteria
1055	Athiban Raj J, Gajendran PL, Nesappan T, Prabhu AR, Subhasree R. Socket preservation with palatal free gingival autograft-A case report. International Journal of Pharmaceutical Research. 2020;12(4):2452-8. https://www.embase.com/search/results?subaction=viewrecord&id=L2005064274&from=exporthttp://dx.doi.org/10.31838/ijpr/2020.12.04.339 doi:10.31838/ijpr/2020.12.04.339	No	Not relevant according to PECO and inclusion/exclusion criteria
1056	Caldas IM, Cardoso HFV. Socioeconomic differences in permanent teeth mineralization of Portuguese girls and boys from Porto, Portugal. ANTHROPOLOGISCHER ANZEIGER. 2021;78(4):267-77. doi:10.1127/anthranz/2021/1313	No	Not relevant according to PECO and inclusion/exclusion criteria
1057	Copete MA, Kawamata A, Langlais RP. Solitary bone cyst of the jaws: radiographic review of 44 cases. Oral Surgery Oral Medicine Oral Pathology Oral Radiology & Endodontics. 1998;85(2):221-5. https://ovidsp.ovid.com/ovidweb.cgi?T=JS&CSC=Y&NEWS=N&PAGE=fulltext&D=med4&AN=9503460 doi:	No	Not relevant according to PECO and inclusion/exclusion criteria
1058	Frisk F, Hakeberg M. Socio-economic risk indicators for apical periodontitis. Acta Odontologica Scandinavica. 2006;64(2):123-8. https://ovidsp.ovid.com/ovidweb.cgi?T=JS&CSC=Y&NEWS=N&PAGE=fulltext&D=med6&AN=16546855 doi:	No	Not relevant according to PECO and inclusion/exclusion criteria
1059	Garay I, Netto HD, Olate S. Soft tissue calcified in mandibular angle area observed by means of panoramic radiography. INTERNATIONAL JOURNAL OF CLINICAL AND EXPERIMENTAL MEDICINE. 2014;7(1):51-6. doi:	No	Not relevant according to PECO and inclusion/exclusion criteria
1060	Harnet JC, Lombardi T, Klewansky P, Rieger J, Tempe MH, Clavert JM. Solitary Bone Cyst of the Jaws: A Review of the Etiopathogenic Hypotheses. Journal of Oral and Maxillofacial Surgery. 2008;66(11):2345-8. https://www.embase.com/search/results?subaction=viewrecord&id=L352490239&from=exporthttp://dx.doi.org/10.1016/j.joms.2007.08.035 doi:10.1016/j.joms.2007.08.035	No	Not relevant according to PECO and inclusion/exclusion criteria
1061	Kawano K, Okamura K, Kashima K, Matsuo K, Takahashi Y, Yamamoto N, et al. Solid variant of keratocystic odontogenic tumor of the mandible: report of a case with a clear cell component and review of the literature. Oral Surgery, Oral Medicine, Oral Pathology and Oral Radiology. 2013;116(5):e393-8. https://ovidsp.ovid.com/ovidweb.cgi?T=JS&CSC=Y&NEWS=N&PAGE=fulltext&D=med10&AN=23643580 doi:10.1016/j…	No	Not relevant according to PECO and inclusion/exclusion criteria
1062	Li G, Wu YT, Chen Y, Li TJ, Gao Y, Zhang J, et al. Soft-tissue osteoma in the pterygomandibular space: report of a rare case. Dento-Maxillo-Facial Radiology. 2009;38(1):59-62. https://ovidsp.ovid.com/ovidweb.cgi?T=JS&CSC=Y&NEWS=N&PAGE=fulltext&D=med7&AN=19114426 doi:10.1259/dmfr/17949583	No	Not relevant according to PECO and inclusion/exclusion criteria
1063	Madiraju G, Yallamraju S, Rajendran V, SrinivasaRao K. Solitary bone cyst of the mandible: a case report and brief review of literature. BMJ Case Reports. 2014;30:30. https://ovidsp.ovid.com/ovidweb.cgi?T=JS&CSC=Y&NEWS=N&PAGE=fulltext&D=med11&AN=25080544 doi:10.1136/bcr-2013-200945	No	Not relevant according to PECO and inclusion/exclusion criteria
1064	Meisel P, Siegemund A, Dombrowa S, Sawaf H, Fanghaenel J, Kocher T. Smoking and polymorphisms of the interleukin-1 gene cluster (IL-1α, IL-1β, and IL-1RN) in patients with periodontal disease. Journal of Periodontology. 2002;73(1):27-32. https://www.embase.com/search/results?subaction=viewrecord&id=L34213455&from=exporthttp://dx.doi.org/10.1902/jop.2002.73.1.27 doi:10.1902/jop.2002.73.1.27	No	Not relevant according to PECO and inclusion/exclusion criteria
1065	Nelson BL. Solitary bone cyst. Head and neck pathology. 2010;4(3):208-9. https://ovidsp.ovid.com/ovidweb.cgi?T=JS&CSC=Y&NEWS=N&PAGE=fulltext&D=med8&AN=20405250 doi:10.1007/s12105-010-0179-1	No	Not relevant according to PECO and inclusion/exclusion criteria
1066	Pass B, Guttenberg S, Childers EL, Emery RW. Soft tissue lipoma with the radiographic appearance of a neoplasm within the mandibular canal. Dento-Maxillo-Facial Radiology. 2006;35(4):299-302. https://ovidsp.ovid.com/ovidweb.cgi?T=JS&CSC=Y&NEWS=N&PAGE=fulltext&D=med6&AN=16798930 doi:	No	Not relevant according to PECO and inclusion/exclusion criteria
[truncated: 9,883 more rows]
