# Supplementary material for: Negative health effects of dental X-rays: A systematic review
Source: PLoS One. 2025 May 29;20(5):e0323808. doi: 10.1371/journal.pone.0323808 (PMC12122044; doi:10.1371/journal.pone.0323808)
Supplement: S2 Table — (XLSX) [file pone.0323808.s003.xlsx]

## Sheet: Primary studies
ID nr	Study	Date of finalizing data extraction	Names of extractors	Eligiable for inclusion according to PECO
10939	Claus EB, Calvocoressi L, Bondy ML, Schildkraut JM, Wiemels JL, Wrensch M. Dental x-rays and risk of meningioma. Cancer. 2012;118(18):4530-7. https://www.ncbi.nlm.nih.gov/pubmed/22492363 10.1002/cncr.26625	October, 2023	Laila Wiklander, Aron Naimi-Akbar, Sofia Traneaus	Yes
10940	Ma H, Hill CK, Bernstein L, Ursin G. Low-dose medical radiation exposure and breast cancer risk in women under age 50 years overall and by estrogen and progesterone receptor status: results from a case-control and a case-case comparison. Breast Cancer Research & Treatment. 2008;109(1):77-90. doi.org/10.1007/s10549-007-9625	October, 2023	Laila Wiklander, Aron Naimi-Akbar, Sofia Traneaus	Yes
10941	Khan S, Evans AA, Rorke-Adams L, Orjuela MA, Shiminski-Maher T, Bunin GR. Head injury, diagnostic X-rays, and risk of medulloblastoma and primitive neuroectodermal tumor: A children's oncology group study. Cancer Causes and Control. 2010;21(7):1017-23. doi:10.1007/s10552-010-9529-2	October, 2023	Laila Wiklander, Aron Naimi-Akbar, Sofia Traneaus	Yes
10942	Neta G, Rajaraman P, Berrington de Gonzalez A, Doody MM, Alexander BH, Preston D, et al. A prospective study of medical diagnostic radiography and risk of thyroid cancer. American Journal of Epidemiology. 2013;177(8):800-9. doi:10.1093/aje/kws315	October, 2023	Laila Wiklander, Aron Naimi-Akbar, Sofia Traneaus	Yes
10943	Ryan P, Lee MW, North B, McMichael AJ. Amalgam fillings, diagnostic dental x-rays and tumours of the brain and meninges. European Journal of Cancer Part B, Oral Oncology. 1992;28(2):91-5. doi.org/10.1016/0964-1955(92)90034-x	October, 2023	Laila Wiklander, Aron Naimi-Akbar, Sofia Traneaus	Yes
10944	Preston-Martin S, Thomas DC, White SC, Cohen D. Prior exposure to medical and dental x-rays related to tumors of the parotid gland. Journal of the National Cancer Institute. 1988;80(12):943-9. doi.org/10.1093/jnci/80.12.943	October, 2023	Laila Wiklander, Aron Naimi-Akbar, Sofia Traneaus	Yes
10945	Preston-Martin S, Mack W, Henderson BE. Risk factors for gliomas and meningiomas in males in Los Angeles County. Cancer Research. 1989;49(21):6137-43. https://ovidsp.ovid.com/ovidweb.cgi?T=JS&CSC=Y&NEWS=N&PAGE=fulltext&D=med3&AN=2790826	October, 2023	Laila Wiklander, Aron Naimi-Akbar, Sofia Traneaus	Yes
10946	Preston-Martin S, Henderson BE, Bernstein L. Medical and dental x rays as risk factors for recently diagnosed tumors of the head. National Cancer Institute Monographs. 1985;69:175-9. https://ovidsp.ovid.com/ovidweb.cgi?T=JS&CSC=Y&NEWS=N&PAGE=fulltext&D=med2&AN=3834328	October, 2023	Laila Wiklander, Aron Naimi-Akbar, Sofia Traneaus	Yes
10947	Preston-Martin S, Yu MC, Henderson BE, Roberts C. Risk factors for meningiomas in men in Los Angeles County. Journal of the National Cancer Institute. 1983;70(5):863-6. https://ovidsp.ovid.com/ovidweb.cgi?T=JS&CSC=Y&NEWS=N&PAGE=fulltext&D=med2&AN=6573530 doi:	October, 2023	Laila Wiklander, Aron Naimi-Akbar, Sofia Traneaus	Yes
10948	Preston-Martin S, Henderson BE, Yu MC. Epidemiology of intracranial meningiomas: Los Angeles County, California. Neuroepidemiology. 1983;2(3):164-78. doi:10.1159/000110522	October, 2023	Laila Wiklander, Aron Naimi-Akbar, Sofia Traneaus	Yes
10949	Preston-Martin S, Paganini-Hill A, Henderson BE, Pike MC, Wood C. Case-control study of intracranial meningiomas in women in Los Angeles County, California. J Natl Cancer Inst. 1980;65(1):67-73. https://www.ncbi.nlm.nih.gov/pubmed/6930521	October, 2023	Laila Wiklander, Aron Naimi-Akbar, Sofia Traneaus	Yes
